# Supplementary material for: Development and validation of an ensemble classifier for real-time recognition of cow behavior patterns from accelerometer data and location data
Source: PLoS One. 2018 Sep 7;13(9):e0203546. doi: 10.1371/journal.pone.0203546 (PMC6128579; doi:10.1371/journal.pone.0203546)
Supplement: S1 Table — (XLSX) [file pone.0203546.s001.xlsx]

## Sheet: Sheet1
	Feeding			Lying			Standing			Lying down			Standing up			Normal walking			Active walking
	Acc in x (g)	Acc in y (g)	Acc in z (g)	Acc in x (g)	Acc in y (g)	Acc in z (g)	Acc in x (g)	Acc in y (g)	Acc in z (g)	Acc in x (g)	Acc in y (g)	Acc in z (g)	Acc in x (g)	Acc in y (g)	Acc in z (g)	Acc in x (g)	Acc in y (g)	Acc in z (g)	Acc in x (g)	Acc in y (g)	Acc in z (g)
1	-0.8	0.2	0.2	-0.1	0.3	-0.6	-0.8	0	0.4	-0.5	-1.1	1	-0.3	0.7	-1	-0.1	0.2	-0.1	-0.4	0.3	-1.2
	-0.9	0.1	0.2	-0.1	0.3	-0.6	-0.8	0	0.4	0.7	-0.3	-0.4	1.3	-1.6	-0.1	-0.3	-0.1	-0.5	-0.3	2.3	0.3
	-0.9	0	0.3	-0.1	0.3	-0.6	-0.8	0	0.4	0.6	0.5	1.5	2.4	-2	0.7	0	-0.4	0.1	0.5	1.7	-0.3
	-0.8	-0.1	0.4	-0.1	0.3	-0.6	-0.8	0	0.4	1.8	-0.1	-0.4	-2.1	0.3	-0.6	-0.4	0	0.4	-1.3	1.3	2.5
	-1.1	-0.2	0.5	-0.1	0.3	-0.6	-0.8	0	0.4	-1.8	0.3	-0.2	1.1	0.6	1.3	0.5	-0.7	-0.2	2.6	2.5	0.2
	-0.8	0.1	0.3	-0.1	0.3	-0.6	-0.8	0	0.4	-0.3	1	-0.1	0.2	1.1	-0.6	0.3	-0.5	0.4	-0.4	0.8	0.6
2	-0.8	0.1	0.3	-0.1	0.3	-0.6	-0.8	0	0.4	-0.2	1.8	1.2	1.5	1.8	3	0.5	0	0.7	-2.8	0.8	-0.3
	-0.8	0.1	0.3	-0.1	0.3	-0.6	-0.8	0	0.4	0	-0.4	0.2	1.3	0	-0.5	0.1	1	0	-0.4	0.7	-1.1
	-0.8	0.1	0.3	-0.1	0.3	-0.6	-0.8	0	0.4	-1.2	-0.4	-2	-0.3	-2.4	0.1	0.6	0.2	0.5	2.4	1.6	-1.8
	-0.8	0.1	0.3	-0.1	0.3	-0.6	-0.8	-0.1	0.4	0.5	-0.6	1.7	1.1	-1.4	1.4	0.3	-0.7	1.1	-2.2	1.1	2.3
	-0.8	0.1	0.3	-0.1	0.3	-0.6	-0.8	-0.1	0.4	0.7	-0.2	-2.5	0.7	2.2	2.3	-0.3	0.2	-0.9	0.8	-1.7	-2.8
	-0.8	0.1	0.3	-0.1	0.3	-0.6	-0.8	0	0.4	0.9	-1.7	-0.5	-1.5	-0.6	-0.1	0.1	0.3	-0.3	-0.1	-0.5	0.5
3	-0.8	0.1	0.3	-0.1	0.3	-0.6	-0.8	-0.1	0.4	0.5	-1	-0.2	0.6	0.3	-0.2	-0.2	-0.2	0.8	-1.3	-0.5	1.1
	-0.8	0.1	0.3	-0.1	0.3	-0.6	-0.8	-0.1	0.4	-1.3	-0.5	0.6	0	0.5	1.2	0.3	-0.2	0.9	0.5	2.7	-0.3
	-0.8	0.1	0.3	-0.1	0.3	-0.6	-0.8	0	0.4	0.3	-0.3	-0.7	1.6	-1.1	-1.2	0.2	0.5	0.3	-2.2	-0.4	-1.5
	-0.8	0.1	0.3	-0.1	0.3	-0.6	-0.8	0	0.4	1.2	0	-2	-2.4	-1.6	0.3	0.1	-0.6	-0.4	0.1	1.2	2.2
	-0.8	0.1	0.3	-0.1	0.3	-0.6	-0.8	0	0.4	1.5	-0.5	0.3	-1	-0.2	-1.4	0.5	-0.7	0.3	-1.4	1.5	1.8
	-0.8	0.1	0.3	-0.1	0.3	-0.6	-0.8	0	0.4	-1.6	-1.1	0	-0.6	1.1	-0.2	0.3	-0.4	0.5	-0.9	-1.2	1.7
4	-0.8	0.1	0.3	-0.1	0.3	-0.6	-0.8	0	0.4	-0.1	-0.4	1.9	1.2	-0.4	-1.3	0.8	0.1	0	-1.2	-1.8	-1.4
	-0.8	0.1	0.3	-0.1	0.3	-0.6	-0.8	0	0.4	-0.7	0.5	-0.7	0.1	0.2	0.7	-0.4	0.2	0.9	1.5	-1.2	1.1
	-0.8	0.1	0.3	-0.1	0.3	-0.6	-0.8	0	0.4	0.8	-0.2	0.8	1.2	-1.8	0.9	-0.2	0.2	-0.3	-0.9	0.6	0.8
	-0.8	0.1	0.3	-0.1	0.3	-0.6	-0.8	-0.1	0.4	0.2	-0.3	1	1.3	-2.1	-2.9	-0.1	0.8	0.5	-0.6	-0.3	0.7
	-0.8	0.1	0.3	-0.1	0.3	-0.6	-0.8	0	0.4	0.6	0.5	0.3	-2	-0.9	-1.3	0.1	-0.2	-0.7	1.3	-1	0.1
	-0.8	0.1	0.3	-0.1	0.3	-0.6	-0.8	-0.1	0.4	0.2	0.9	-1	-0.7	-1.3	-0.8	0.3	-0.6	0.6	0.5	1	0.2
5	-0.8	0.1	0.3	-0.1	0.3	-0.6	-0.8	-0.1	0.4	-0.5	-1.8	-1.2	1.7	0.7	1	0.7	-0.2	0.8	-1.6	0.1	0.5
	-0.8	0.1	0.3	-0.1	0.3	-0.6	-0.8	-0.1	0.4	0.8	-0.5	-1.5	-0.4	1.6	-0.7	-0.4	0.3	0.4	0.4	0	1.3
	-0.8	0.1	0.3	-0.1	0.3	-0.6	-0.8	-0.1	0.4	1	1.5	-0.4	-0.2	2	-0.5	-0.5	1.3	0.2	1.2	-0.2	-2
	-0.8	0.1	0.3	-0.1	0.3	-0.6	-0.8	-0.1	0.4	-0.7	1	3.2	-2.3	0.9	-1.4	0	0	0	0.7	0.1	-0.2
	-0.8	0.1	0.3	-0.1	0.3	-0.6	-0.8	-0.1	0.4	-0.5	-1.2	-1.1	1.2	0.5	0.8	-0.2	-0.2	-0.8	-0.1	0.9	1.5
	-0.8	0.1	0.3	-0.1	0.3	-0.6	-0.8	-0.1	0.4	-2.6	-0.7	-0.6	-1.1	-0.3	0.2	-0.2	0.6	1	-1.3	0.9	0.7
6	-0.8	0.1	0.3	-0.1	0.3	-0.6	-0.8	-0.1	0.4	-1.6	-1.9	-0.8	1.3	2.1	0.9	-0.5	0.4	1.1	-0.2	0.6	2
	-0.8	0.1	0.3	-0.1	0.3	-0.6	-0.8	-0.1	0.4	0	0.1	0.5	0.9	-0.5	-0.8	0.3	0.4	-0.1	0.4	0.3	-2.5
	-0.8	0.1	0.3	-0.1	0.3	-0.6	-0.8	-0.1	0.4	-0.4	-0.1	-0.4	-0.6	0.5	0.1	0.7	0.3	-0.9	-3.3	-1	-2.6
	-0.8	0.1	0.3	-0.1	0.3	-0.6	-0.8	-0.1	0.4	0.4	0.7	-0.6	-0.4	1.5	1.6	0.6	-0.1	0.1	-0.3	-1.7	-3.7
	-0.8	0.1	0.3	-0.1	0.3	-0.6	-0.8	-0.1	0.4	-0.8	0.3	-0.1	1.2	-1.4	0.8	-0.7	-0.9	-0.4	1.5	-2	-1.9
	-0.8	0.1	0.3	-0.1	0.3	-0.6	-0.8	-0.1	0.4	0.1	-0.1	0.3	-0.5	-1.6	1.9	-0.1	0.2	-0.2	-1.9	-2.7	-1.6
7	-0.8	0.1	0.3	-0.1	0.3	-0.6	-0.8	-0.1	0.4	-1.1	-1.8	0.5	0.4	2.4	-0.3	0.1	0.6	0.7	-2	0	0.9
	-0.8	0.1	0.3	-0.1	0.3	-0.6	-0.8	-0.1	0.4	1.5	-0.8	-0.8	0.6	-1.3	0.9	-0.3	0.2	0	0.7	-3.9	0.3
	-0.8	0.1	0.3	-0.1	0.3	-0.6	-0.8	-0.1	0.4	-1.5	-0.9	0	-1.9	-0.6	0.6	-0.6	-0.7	-0.1	3.6	0.4	-0.6
	-0.8	0.1	0.3	-0.1	0.3	-0.6	-0.9	0	0.4	1	-1.6	-0.7	-0.9	0.7	-0.9	0.3	0	0	-1.4	0.1	-2.9
	-0.8	0.1	0.3	-0.1	0.3	-0.6	-0.7	0	0.5	0	-1.1	0.2	0.2	1.3	1.5	1.2	0	0.4	-0.3	-0.7	-0.1
	-0.8	0.1	0.3	-0.1	0.3	-0.6	-0.8	-0.1	0.4	2.2	-0.8	2.2	-0.8	-2.9	2.6	0.2	-0.5	-0.6	-0.7	-1.2	-1.6
8	-0.8	0.1	0.3	-0.1	0.3	-0.6	-0.8	-0.1	0.4	0.2	0.8	1.9	0.1	0.8	-2.4	-0.5	0.7	-0.8	-0.4	-1.4	-1.1
	-0.8	0.1	0.3	-0.1	0.3	-0.6	-0.8	-0.1	0.4	-1	0.9	1.2	-0.1	-1	1.9	-0.3	-0.1	-0.4	-1.3	0	-0.2
	-0.8	0.1	0.3	-0.1	0.3	-0.6	-0.8	-0.1	0.4	-1.7	0.5	-0.3	0.8	0.5	0	-0.6	0.5	0.3	-0.8	1	-1.1
	-0.8	0.1	0.3	-0.1	0.3	-0.6	-0.8	-0.1	0.4	1.4	-0.4	0	1	0.9	-1.8	-0.2	-0.1	-0.5	-0.8	-2.9	-1.3
	-0.8	0.1	0.3	-0.1	0.3	-0.6	-0.8	-0.1	0.4	-0.7	0.9	0.1	0.8	-0.3	0.5	0	-0.5	0	-1.9	-2.8	-0.8
	-0.8	0.1	0.3	-0.1	0.3	-0.6	-0.8	-0.1	0.4	2.4	-0.4	-0.3	-0.6	0.7	-0.8	0	-0.4	0	1.1	1.6	-1
9	-0.8	0.1	0.3	-0.1	0.3	-0.6	-0.8	-0.1	0.4	0.7	-2.2	-0.6	0.1	-0.6	-0.8	-0.1	-0.4	0.3	0	0.7	-1.9
	-0.8	0.1	0.2	-0.1	0.3	-0.6	-0.8	-0.1	0.4	0.2	0.3	0.4	0.6	-0.3	0	0.4	0.5	-0.2	-0.2	-2.9	2.2
	-0.8	0.1	0.3	-0.1	0.3	-0.6	-0.8	-0.1	0.4	0.8	-0.8	0.9	1.2	1.8	0.2	0.2	0.6	-0.9	0.5	-1.1	1.6
	-0.8	0	0.3	-0.1	0.3	-0.6	-0.8	-0.1	0.3	-1	-0.7	-0.3	0.4	1	-0.6	0.1	-0.2	-0.1	-2	-1.5	0.2
	-0.8	0	0.3	-0.1	0.3	-0.6	-0.8	-0.1	0.3	-0.2	0.1	1.1	0	-0.7	0.2	-0.8	0.1	0	2.3	-0.5	-5.2
	-0.8	0	0.3	-0.1	0.3	-0.6	-0.8	-0.1	0.3	-0.4	1.1	-0.4	0.3	0.1	0	0.5	0.1	0.2	1.9	0.2	2.4
10	-0.8	0	0.3	-0.1	0.3	-0.6	-0.8	-0.1	0.4	-0.3	0	-0.1	0.4	0.3	-0.1	0.2	0.1	-0.2	1.1	-1.2	2.7
	-0.8	0	0.3	-0.1	0.3	-0.6	-0.8	-0.1	0.4	-2.2	-0.7	-0.5	-0.7	0.8	-0.8	0.6	0.2	-0.1	-2.2	0.2	2.7
	-0.8	0	0.3	-0.1	0.3	-0.6	-0.8	-0.1	0.4	2.9	0.7	0.5	1.2	-1	1.1	-0.3	-0.3	-0.4	-0.8	0	-0.8
	-0.9	0	0.3	-0.1	0.3	-0.6	-0.8	-0.1	0.4	1.8	1.6	1.8	-2.1	0.6	-1.5	-1	0.3	0.3	-2.6	-1.1	1.5
	-0.9	0	0.3	-0.1	0.3	-0.6	-0.8	-0.1	0.4	1	-0.2	-2.1	0.5	1.1	1.8	-0.8	0.8	0	-0.9	2.9	1.7
	-0.9	0	0.3	-0.1	0.3	-0.6	-0.8	-0.1	0.4	-1.3	0	-0.5	1	-1.2	1.1	0.5	0.4	0.7	-1.3	-1.2	1.2
11	-0.8	0	0.3	-0.1	0.3	-0.6	-0.8	-0.1	0.4	0.6	0.9	1.1	-0.9	0.1	-1.6	0.2	0.1	-0.2	-0.6	1	-0.1
	-0.9	0	0.3	-0.1	0.3	-0.6	-0.8	-0.1	0.4	0.1	-0.6	-2	-0.6	0.6	-0.6	-0.1	-0.1	1.3	1.7	-3.6	-0.2
	-0.9	0	0.3	-0.1	0.3	-0.6	-0.8	-0.2	0.4	0.6	0.5	-0.6	-0.8	-1.4	-0.4	-0.3	0.1	0	-0.7	1	1.2
	-0.9	0	0.3	-0.1	0.3	-0.6	-0.8	-0.1	0.4	1.3	1	-0.7	-1.2	-0.9	-1.4	-0.2	-0.2	-0.5	-0.6	-0.5	0.3
	-0.9	0	0.3	-0.1	0.3	-0.6	-0.8	-0.1	0.4	-1.3	-0.6	-0.8	-1	-1.3	0.5	0.7	0.1	-0.1	1	-1.2	2.1
	-0.8	0	0.3	-0.1	0.3	-0.6	-0.8	-0.1	0.4	0.6	0.7	-0.4	-2.2	-0.2	-0.1	0.2	0	1.1	2.1	2.4	-0.2
12	-0.8	0	0.3	-0.1	0.3	-0.6	-0.3	0.3	0.2	1	0.9	0.8	-0.2	0.7	1.3	0.1	-0.3	0.5	-3	1.1	0.1
	-0.8	0	0.3	-0.1	0.3	-0.6	-0.8	0	0.4	-0.6	1	-2	-0.1	2.3	-0.8	-0.5	-0.1	-0.6	-0.9	2.9	0.9
	-0.8	0	0.3	-0.1	0.3	-0.6	-0.8	-0.1	0.3	0	0.2	-0.5	-1.2	-0.1	-1.7	0.4	-0.3	-0.1	0.5	1.8	-1
	-0.8	0	0.3	-0.1	0.3	-0.6	-0.8	-0.1	0.3	-2.1	1.1	-0.7	-0.7	0	1.5	0.4	-0.5	-0.6	0	0.2	-1
	-0.8	0	0.3	-0.1	0.3	-0.6	-0.8	-0.1	0.3	-1.4	-0.1	-0.2	0.2	-1.1	0.6	0.5	0.7	0.7	2.6	0.1	-0.6
	-0.9	0	0.3	-0.1	0.3	-0.6	-0.8	-0.1	0.3	1	-0.9	-0.4	-2	-0.7	0.2	-0.4	0.3	0.4	-0.7	-2	-2.2
13	-0.9	0	0.3	-0.1	0.3	-0.6	-0.8	-0.1	0.3	-0.5	0.6	-1.9	1.7	1.3	0	0.5	0.4	-0.1	-0.2	1.4	-0.4
	-0.9	0	0.3	-0.1	0.3	-0.6	-0.8	-0.1	0.3	-1.1	-0.4	-0.7	-0.3	-1	-1.8	-0.1	-0.1	-0.3	-3.4	1	0.4
	-0.9	0	0.3	-0.1	0.3	-0.6	-0.8	-0.1	0.3	0	0.6	-0.5	0.1	1.2	-0.1	-0.1	-0.6	1.1	0.4	2.1	0
	-0.9	0	0.3	-0.1	0.3	-0.6	-0.8	-0.1	0.3	0.8	0.7	-1	-0.1	-0.1	1.2	0.3	-0.8	0.5	1	-0.8	-0.7
	-0.9	0	0.3	-0.1	0.3	-0.6	-0.8	-0.1	0.3	0	0.1	-1.9	-0.5	0.9	1.4	-0.5	0.6	-0.1	0.8	-0.7	3.1
	-0.9	0	0.3	-0.1	0.3	-0.6	-0.8	-0.1	0.3	0.2	0.1	-1.2	-0.2	-1	0.4	-0.4	0	0.9	1.8	0.7	-0.1
14	-0.9	0	0.3	-0.1	0.3	-0.6	-0.8	-0.1	0.3	0.8	0.9	0	0.6	0.9	-0.2	-0.4	0.2	0.9	-0.5	0.7	-3.3
	-0.9	0	0.3	-0.1	0.3	-0.6	-0.8	-0.1	0.3	-0.3	0.4	0.4	-0.2	-0.5	1.1	-1.1	0	-0.1	-0.2	0.4	-1.3
	-0.9	0	0.3	-0.1	0.3	-0.6	-0.8	-0.1	0.3	0.3	-0.2	1.1	-0.1	-0.1	0.1	0.3	0.6	-0.5	-2	-1.5	0.3
	-0.9	0	0.3	-0.1	0.3	-0.6	-0.8	-0.1	0.3	0.1	-0.3	-0.4	-0.3	0.3	0.6	-0.2	0	-0.3	0.7	-1.4	-1.3
	-0.9	0	0.3	-0.1	0.3	-0.6	-0.8	-0.1	0.3	-0.7	-0.3	1	-0.6	-1.5	-0.5	-0.5	0.1	0.4	1	-0.6	-2.3
	-0.9	0	0.3	-0.1	0.3	-0.6	-0.8	-0.1	0.3	0.1	-0.8	-1.4	2.2	-1	-0.9	-0.1	-0.1	-0.5	-0.9	-0.7	-2.1
15	-0.9	0	0.3	-0.1	0.3	-0.6	-0.8	-0.1	0.3	-0.7	0.4	0.6	0.5	0	0.5	0.4	0	-0.6	-0.3	2.8	0.5
	-0.9	0	0.3	-0.1	0.3	-0.6	-0.8	-0.1	0.3	-1	-1.2	-0.4	1.2	0.6	0.4	-0.6	0.4	0.3	0.3	0.5	-0.7
	-0.9	0.1	0.3	-0.1	0.3	-0.6	-0.8	-0.1	0.3	-0.3	-0.1	0.5	1	-2.3	-0.4	0.2	0.4	0.2	1.2	-3.4	0.5
	-0.9	0.1	0.3	-0.1	0.3	-0.6	-0.8	-0.1	0.3	0	0.3	0.9	-0.5	-1.2	0.1	0.6	0.6	-0.7	2.9	1.9	-1.7
	-0.9	0	0.3	-0.1	0.3	-0.6	-0.8	-0.1	0.3	-0.3	1.1	-0.7	-1.2	0.2	-0.3	-1	0.6	0.9	1	-0.6	-0.9
	-0.9	0.1	0.3	-0.1	0.3	-0.6	-0.8	-0.1	0.3	0.3	0	0.6	0.4	0.1	-1.3	-0.2	-0.2	0.7	1.9	1.1	1.5
16	-0.9	0.1	0.3	-0.1	0.3	-0.6	-0.9	0	0.3	-0.4	2	-2.7	0.3	0.4	0.2	-0.7	0.5	-0.1	3.1	1	0.2
	-0.9	0.1	0.3	-0.1	0.3	-0.6	-0.8	0	0.3	0.7	-0.2	-1.1	-2	-1.2	-1.5	0.9	0.1	0.9	2.1	-1	-0.8
	-0.8	0.1	0.2	-0.1	0.3	-0.6	-0.8	0	0.3	0	-1	1	0.3	1.2	0.7	0.5	0.1	-0.1	-1.9	-0.5	1.6
	-0.9	0	0.2	-0.1	0.3	-0.6	-0.9	0	0.3	0.1	-1.2	1.9	-1.2	-0.3	-0.6	0.4	0.4	-0.1	-3.7	-0.2	-1
	-0.9	0	0.2	-0.1	0.3	-0.6	-0.8	-0.1	0.4	-0.8	-0.4	0	0.3	1.3	-0.5	-0.9	1.2	-0.3	-0.5	2.5	4.6
	-0.9	0	0.2	-0.1	0.3	-0.6	-0.8	-0.1	0.4	0.9	-0.1	-0.3	1	0.9	1.4	-0.4	-0.4	0.3	-0.2	-2.5	5.2
17	-0.9	0	0.2	-0.1	0.3	-0.6	-0.8	-0.1	0.4	-2	-1.2	-0.3	-0.6	-0.3	0.4	0.2	-0.5	0.4	0.6	-1	-1
	-0.9	0	0.2	-0.1	0.3	-0.6	-0.8	-0.1	0.4	-0.7	0	-0.9	-0.8	-0.8	-0.9	-0.1	-1.1	0	-2.5	-1.1	0.7
	-0.9	0	0.2	-0.1	0.3	-0.6	-0.8	-0.1	0.4	2.7	0.4	0.8	-0.4	-2.5	2.8	0	0.1	-1.1	1.2	1.6	-1.1
	-0.9	0	0.2	-0.1	0.3	-0.6	-0.8	-0.1	0.4	0.8	-1.4	0.7	0.5	0	-0.3	0.2	-0.1	0.1	2.7	1.7	0.4
	-0.8	0.2	1.1	-0.1	0.3	-0.6	-0.8	-0.1	0.4	0.5	-0.3	0.2	0.7	0.6	-0.2	0.3	0	1.1	1	1.1	0.3
	-0.8	0	0.4	-0.1	0.3	-0.6	-0.8	-0.1	0.4	-0.3	0.5	1.2	-1.9	-0.3	-1.5	-0.7	-0.2	0.4	0.5	-0.3	-0.7
18	-0.8	0	0.4	-0.1	0.3	-0.6	-0.8	-0.1	0.4	0.4	0.6	-2.1	0.9	0.8	0.7	0.1	-0.3	-0.7	-1.7	-3.5	-2.1
	-0.8	0	0.4	-0.1	0.3	-0.6	-0.8	-0.1	0.4	0.1	0.4	0.8	0.1	0.5	0.8	-0.7	0.6	-0.4	2.7	-2	0.5
	-0.8	0	0.4	-0.1	0.3	-0.6	-0.8	-0.1	0.4	0.4	0.7	0.3	1.1	0.3	-1.9	0.3	0	-0.3	-1.9	-1.4	-2.2
	-0.8	0	0.4	-0.1	0.3	-0.6	-0.8	-0.1	0.4	-0.5	-0.8	-0.2	1.6	-1.2	-1.4	-0.3	-0.7	0	1.2	0.3	-0.7
	-0.8	0	0.4	-0.1	0.3	-0.6	-0.8	-0.1	0.4	0.1	1.4	1.1	-0.8	-0.5	-1.1	-0.1	0.3	-0.1	2.1	-0.6	-0.3
	-0.8	0	0.4	-0.1	0.3	-0.6	-0.8	-0.1	0.4	0.7	-0.4	0	1	-1.3	1.1	-0.4	0.9	-0.5	0.5	2	-1.7
19	-0.8	0	0.4	-0.1	0.3	-0.6	-0.8	0	0.4	0	-0.8	-2.2	-0.1	-0.5	0.1	0.1	0.5	1	-1.4	2.5	0.8
	-0.8	0	0.4	-0.1	0.3	-0.6	-0.8	0	0.4	-1.7	0.9	0	0.3	-0.4	-0.1	-0.1	0.5	-0.2	0.4	-1.1	0.2
	-0.8	0	0.4	-0.1	0.3	-0.6	-0.8	0	0.3	-0.4	1.5	-1	1.5	0	-1	0.6	1.2	0	0.3	-1.1	-1.3
	-0.8	0	0.4	-0.1	0.3	-0.6	-0.8	0	0.3	-0.7	1.2	0.4	-0.5	0.8	0.5	-0.2	-0.3	0	1.3	1	-0.1
	-0.8	0	0.4	-0.1	0.3	-0.6	-0.8	0	0.3	-1.3	-1.9	-1.9	-1.1	-0.1	-1	-0.5	0.4	-1	0.3	-0.3	2.2
	-0.8	0	0.4	-0.1	0.3	-0.6	-0.8	0	0.3	-2.5	-0.8	-1.2	0	0.6	-1.9	-0.4	-0.7	0.1	2.3	0.8	-1.8
20	-0.8	0	0.4	-0.1	0.3	-0.6	-0.8	0	0.3	-0.3	2	0.8	2	0.2	-0.1	0.6	0.1	0.5	0.7	1.3	1.1
	-0.8	0	0.4	-0.1	0.3	-0.6	-0.8	0	0.3	-1.7	1.5	0.7	-0.1	-1.5	1.3	-0.7	0.1	0.3	-2.2	-2.2	-2
	-0.8	-0.1	0.4	-0.1	0.3	-0.6	-0.8	0	0.3	-0.6	-0.9	0.3	-0.6	0.3	-0.5	0	-0.2	-0.3	-0.3	-1.7	1.1
	-0.8	0	0.4	-0.1	0.3	-0.6	-0.8	0	0.3	0.2	2	0.7	0.3	-0.2	-0.3	0.1	1.1	-0.3	0.8	0.6	0.2
	-0.8	-0.1	0.4	-0.1	0.3	-0.6	-0.8	0	0.4	0.3	1	-1.4	0.4	0.7	-0.2	0	0	-0.5	-1.5	-0.5	0.2
	-0.8	-0.1	0.4	-0.1	0.3	-0.6	-0.8	0	0.4	0.5	-0.4	-0.1	-0.7	1.1	0.1	-0.4	0.3	0.2	1.6	0.4	0.4
21	-0.8	-0.1	0.4	-0.1	0.3	-0.6	-0.8	0	0.3	2.3	-0.1	-0.4	0.6	0.5	2	-0.1	-0.8	0.4	-1.9	0	1.4
	-0.8	-0.1	0.4	-0.1	0.3	-0.6	-0.8	0	0.3	-0.1	2.5	-0.1	0	0.4	0.7	0.4	-0.1	0	0.6	-1.3	-2.9
	-0.8	0	0.4	-0.1	0.3	-0.6	-0.8	0	0.3	-0.1	0	-0.1	0.4	-0.1	1.1	0.4	0	0.1	-1.5	-1.5	-0.7
	-0.8	0	0.4	-0.1	0.3	-0.6	-0.8	0	0.3	-0.7	-0.1	0.3	-0.8	0.3	1.2	-0.2	0.8	0.5	2.5	-0.3	1.3
	-0.8	0	0.4	-0.1	0.3	-0.6	-0.8	0	0.4	1.1	-1.6	-0.5	-0.8	0.9	0.2	0.2	0	-0.6	1.4	0.6	0.1
	-0.8	0	0.4	-0.1	0.3	-0.6	-0.8	0	0.4	-2.3	0.1	0.7	1.9	-0.5	-0.4	-0.1	0.4	0	-2.8	-1.4	0.4
22	-0.8	-0.1	0.4	-0.1	0.3	-0.6	-0.8	0	0.4	1.9	-0.9	1	-1	0.2	0.2	0.2	-0.3	-0.1	0.6	0.3	-0.2
	-0.8	-0.1	0.4	-0.1	0.3	-0.6	-0.8	0	0.3	-0.3	1.9	0.6	0.7	0.3	-0.2	-0.3	-0.5	0.4	-1	-1.4	1.7
	-0.8	-0.1	0.4	-0.1	0.3	-0.6	-0.8	0	0.3	0.8	1.4	-1	0.7	0.9	-0.6	0.2	0.1	-0.3	0.2	-1.4	1.1
	-0.8	-0.1	0.4	-0.1	0.3	-0.6	-0.8	0	0.4	-0.1	-0.9	0.7	0.6	0.1	-0.1	0.9	0.2	0.5	-0.2	-1.6	0.6
	-0.8	0	0.4	-0.1	0.3	-0.6	-0.8	0	0.4	-1.4	-0.5	-1.6	0.8	0.9	1.2	-0.3	-0.6	0.2	0.8	-1.5	-0.8
	-0.8	-0.1	0.4	-0.1	0.3	-0.6	-0.8	0	0.4	0.3	0.9	0.1	-0.1	1.1	1.5	0.3	0.2	0.3	-1.8	4.4	0.3
23	-0.8	-0.1	0.4	-0.1	0.3	-0.6	-0.8	0	0.4	-0.7	0.4	-2.4	0.7	0.1	0.8	0	-0.8	-0.2	1.2	-0.8	0.2
	-0.8	0	0.4	-0.1	0.3	-0.6	-0.9	0	0.3	0.2	0.8	-0.1	-1	0.3	0.2	0.6	0.2	-0.9	0	0.6	1.6
	-0.8	-0.1	0.4	-0.1	0.3	-0.6	-0.8	0	0.3	0	0.8	1.9	2.1	0.6	-0.3	0.7	-0.7	0.3	-1.8	-0.9	2
	-0.8	-0.1	0.4	-0.1	0.3	-0.6	-0.8	0	0.3	-1.1	-1.3	0.3	-1.3	1.3	1.5	0.2	-0.7	0	-0.1	1.6	1.5
	-0.8	-0.1	0.4	-0.1	0.3	-0.6	-0.8	0	0.3	2.6	0.2	-1	-0.2	-1	1.1	0.8	-0.1	-0.6	1.7	1.9	0.6
	-0.8	-0.1	0.4	-0.1	0.3	-0.6	-0.8	0.1	0.3	1.4	2.7	-0.4	-0.1	0.9	-0.6	0.4	1	0.2	4.3	-0.8	-1
24	-0.8	-0.1	0.4	-0.1	0.3	-0.6	-0.8	0	0.3	0.9	0.3	1.5	1.3	0.7	0.2	0.6	0.3	0.1	-1	0.7	2.1
	-0.8	0	0.4	-0.1	0.3	-0.6	-0.8	0	0.4	0.5	2.2	1.8	0.3	-0.5	1	0.7	-1	0.6	2.4	-2.5	-1.7
	-0.8	-0.1	0.4	-0.1	0.3	-0.6	-0.8	0	0.3	-0.1	-2.1	-0.8	0.5	-0.6	0.5	-0.6	-0.1	-0.6	-1.8	1.8	0.8
	-0.8	-0.1	0.4	-0.1	0.3	-0.6	-0.8	0	0.3	-0.9	-1.2	1.8	0.1	-1	0.8	-0.1	0.2	-0.5	-0.6	-1.9	-2.3
	-0.8	-0.1	0.4	-0.1	0.3	-0.6	-0.8	0	0.3	-0.6	0.2	0.8	-0.1	-0.8	-0.3	-0.4	-0.4	-0.2	1.2	1	2.7
	-0.8	0	0.4	-0.1	0.3	-0.6	-0.9	0	0.3	0.5	1.7	-0.3	-2.2	0.9	1.3	0.7	0.5	0.6	0.9	-1	1.2
25	-0.8	0	0.4	-0.1	0.3	-0.6	-0.9	0.1	0.2	-0.3	-0.8	0	-0.4	-0.7	0.9	-0.4	0.4	0.1	0.9	-2.4	-2.8
	-0.8	0	0.4	-0.1	0.3	-0.6	-0.8	0	0.3	0.7	-1.4	1.6	1.3	0.1	0.1	0.1	0.1	0	0.9	1.7	-1.3
	-0.8	0	0.4	-0.1	0.3	-0.6	-0.8	0.2	0.2	-0.9	-0.4	-1.8	1.8	-1.6	0.2	1.1	0.1	-1.2	-1	0.8	0.7
	-0.8	0	0.4	-0.1	0.3	-0.6	-1.8	1.1	-0.2	0.1	-1.7	-0.9	1.2	3.2	-0.6	0.1	0.3	-0.6	-1	2.4	1.9
	-0.8	0	0.4	-0.1	0.3	-0.6	-0.8	0	0.4	-1	0.6	0.6	0	0.5	0.2	0.3	-0.2	0.3	-0.9	-0.2	0.7
	-0.8	0	0.4	-0.1	0.3	-0.6	-0.9	0	0.3	0.4	-0.6	1.4	-1.5	-0.4	1.4	-0.1	-1.3	-0.4	-0.8	-0.4	0.9
26	-0.8	0	0.4	-0.1	0.3	-0.6	-0.9	0	0.3	0.8	-0.9	2.1	-0.2	-2.4	1.5	0.3	-0.7	0.3	0.6	2.3	-0.7
	-0.8	0	0.4	-0.1	0.3	-0.6	-0.9	0	0.3	1.8	-0.3	0.2	-0.8	0.1	-0.1	-0.8	0.1	-0.8	1	-0.1	1.7
	-0.8	0	0.4	-0.1	0.3	-0.6	-0.9	0	0.3	-0.9	2.3	-1.2	1.2	0.4	-0.7	0	0	0.5	2.5	3.9	0.9
	-0.8	0	0.4	-0.1	0.3	-0.6	-0.9	0	0.3	-0.2	-0.9	1.8	-1.3	-0.3	-0.1	0	-0.7	0.7	-1.7	0.1	0.8
	-0.8	0	0.4	-0.1	0.3	-0.6	-0.8	0.3	0.3	-0.9	1	-1	1.3	0.7	-0.3	-0.9	0.5	0.6	1.6	-1.3	-0.5
	-0.8	0	0.4	-0.1	0.3	-0.6	-0.9	0.3	0.4	0.3	-1.1	0.5	-0.7	-0.7	0.2	0.2	0.6	0.6	1.3	0.5	-0.7
27	-0.8	0	0.4	-0.1	0.3	-0.6	-0.9	0	0.3	0.3	1.3	-1	0.9	-0.4	-2	-1	0.2	-0.2	-2.7	-1.3	-2.5
	-0.8	0	0.4	-0.1	0.3	-0.6	-0.8	0	0.3	-0.7	1.1	-0.9	-2.1	1.5	0.5	-0.1	0.3	1.1	-1	-0.9	0.2
	0	-1.9	0.5	-0.1	0.3	-0.6	-0.8	0	0.3	-1.7	-1.1	-0.2	-0.2	1.7	-1.3	0.1	-0.8	0.2	0.8	-2.4	0.7
	-0.8	-0.2	0.5	-0.1	0.3	-0.6	-0.8	0	0.3	1.6	-0.5	0.7	-0.3	-1.3	-0.2	-0.4	0.8	0.4	2.1	1.1	1
	-0.8	-0.2	0.5	-0.1	0.3	-0.6	-0.9	0	0.3	-0.1	0	1.2	0.3	-1.5	1.7	-0.2	0.1	-0.4	-0.6	-2.9	0.7
	-0.7	-0.2	0.5	-0.1	0.3	-0.6	-0.9	0	0.2	1.5	-1.1	0.2	-1.8	-0.6	-0.2	0.1	0.9	0.1	-0.6	0.8	1.2
28	-0.8	-0.2	0.5	-0.1	0.3	-0.6	-0.9	0	0.3	-2.3	-0.3	0.1	0.7	-0.2	-1.1	0	0.3	0.1	-3.1	-0.7	-4.3
	-0.8	-0.2	0.5	-0.1	0.3	-0.6	-0.8	0	0.3	-0.6	0.9	1.7	0.4	1.6	-0.9	-0.1	0.4	0.2	0.5	2.6	-1
	-0.8	-0.2	0.5	-0.1	0.3	-0.6	-0.9	0	0.3	-1.3	0.1	1.6	-0.1	-0.2	-0.5	-0.6	-0.5	0	0.4	1	-1.8
	-0.8	-0.2	0.5	-0.1	0.3	-0.6	-0.8	0	0.3	2.5	-0.9	-0.8	0.3	-0.6	-0.3	0.1	-0.5	0.1	-1.3	-1.3	0.8
	-0.8	-0.2	0.5	-0.1	0.3	-0.6	-0.8	0	0.3	0.2	1.3	0.2	-0.2	0.9	0.6	-0.1	0.3	-0.5	-0.8	-2.7	-0.7
	-0.8	-0.2	0.5	-0.1	0.3	-0.6	-0.8	0	0.3	-0.5	-1	-0.8	-2.4	0.4	-0.7	0.7	-0.4	0.2	-1.9	0.6	-0.8
29	-0.8	-0.2	0.5	-0.1	0.3	-0.6	-0.8	0	0.3	-2.3	1.2	-1.2	-0.9	1.7	0.3	0.1	-0.1	0.7	-0.5	2.3	0.4
	-0.8	-0.2	0.5	-0.1	0.3	-0.6	-0.8	0	0.3	-0.5	-0.6	0.5	-0.8	0.9	0.4	-0.3	0.3	-0.4	-1.8	1.7	0.3
	-0.8	-0.2	0.5	-0.1	0.3	-0.6	-0.8	0.2	0.3	-0.9	-0.3	0	-1.9	-0.3	-0.9	-0.3	-0.4	-0.1	-0.1	-0.4	-0.1
	-0.8	-0.1	0.5	-0.1	0.3	-0.6	-0.8	0.1	0.3	0.3	-0.5	-1	0.4	-1.4	1.3	-1	-0.1	-0.1	0.2	0.9	-1.1
	-0.8	-0.1	0.5	-0.1	0.3	-0.6	-0.8	0.2	0.3	-1.2	0.9	-0.9	-0.9	0.5	-1.6	0.2	-0.3	-0.1	1.5	-1.7	-2.9
	-0.8	-0.1	0.4	-0.1	0.3	-0.6	-0.8	0.2	0.3	-1.3	-1.2	0.6	-0.2	1.5	2	0.7	0	0.3	1.7	-2.4	1.2
30	-0.8	-0.1	0.4	-0.1	0.3	-0.6	-0.8	0.1	0.3	-1.1	-0.7	0.8	-0.5	-0.7	-0.3	-0.3	-0.8	-0.6	1.3	2.2	0.3
	-0.8	-0.1	0.4	-0.1	0.3	-0.6	-0.8	0.1	0.3	-1.5	-1.1	-0.6	-1	0.6	-1.5	-0.3	-0.3	-0.6	-0.6	-3.2	-1.8
	-0.8	-0.1	0.4	-0.1	0.3	-0.6	-0.8	0.1	0.3	-1.2	0.2	1.1	1.1	0.8	1.8	0.3	-0.5	0	0.5	0.4	0.3
	-0.8	-0.1	0.4	-0.1	0.3	-0.6	-0.8	0.2	0.3	-0.3	-0.1	-0.3	1.4	-0.3	-1.5	-0.1	0.1	-0.2	-0.6	-1.6	0.3
	-0.8	-0.1	0.4	-0.1	0.3	-0.6	-0.8	0.2	0.3	0.6	-0.9	-1.5	-2.4	1.1	-1.2	-0.4	0.4	0.6	-0.5	2.8	-0.3
	-0.8	-0.1	0.4	-0.1	0.3	-0.6	-0.8	0.1	0.3	0.1	-0.3	0	0.2	-1	-0.4	-0.7	1.2	0.6	-1	-1.2	1.1
31	-0.8	-0.1	0.4	-0.1	0.3	-0.6	-0.8	0.1	0.3	0.8	-1	0.1	0.7	-1	-1.5	-0.5	-0.4	0.1	-0.3	2.4	0.9
	-0.8	-0.1	0.4	-0.1	0.3	-0.6	-0.8	0.1	0.3	-0.6	0.2	-0.8	0.1	1.5	2.5	-0.3	0.1	-0.7	-0.2	-1.3	-1.2
	-0.8	-0.1	0.4	-0.1	0.3	-0.6	-0.8	0.2	0.3	0.4	-1.2	1.8	-1.6	0.1	1.1	-0.2	-0.5	-0.8	0.1	-2	0.7
	-0.8	-0.1	0.4	-0.1	0.3	-0.6	-0.8	0.2	0.3	-0.4	1.2	0.6	1.1	0.2	-1.9	-0.7	0	-0.6	-1.5	-0.4	-2.2
	-0.8	-0.1	0.4	-0.1	0.3	-0.6	-0.8	0.2	0.3	1	-0.3	0.4	0.2	0.2	0.5	-0.9	-1	1.8	-0.3	-0.1	3.6
	-0.8	-0.1	0.4	-0.1	0.3	-0.6	-0.8	0.2	0.3	1.5	0	1.3	0.1	-0.1	0.7	0.1	0.5	-0.3	1.2	2	1.9
32	-0.8	-0.1	0.4	-0.1	0.3	-0.6	-0.8	-0.1	0.4	0.3	-0.6	0.2	-0.4	0	0.3	-0.2	0.3	1.1	-1.5	-0.5	2.2
	-0.8	-0.1	0.4	-0.1	0.3	-0.6	-0.8	0	0.3	-0.4	0.2	-1.1	-1.9	-0.4	0.6	-0.1	-0.6	0.4	-3.1	0.7	1.7
	-0.8	-0.1	0.4	-0.1	0.3	-0.6	-0.8	0	0.3	1.3	-1.5	0.7	-0.8	-0.5	0.6	0.2	-0.1	-0.5	-0.6	-1.4	-1.3
	-0.8	-0.1	0.4	-0.1	0.3	-0.6	-0.8	-0.1	0.3	-0.1	0.4	0.1	-0.3	-0.6	0.1	0	0.3	0.2	0.9	2.8	0.3
	-0.8	-0.1	0.4	-0.1	0.3	-0.6	-0.8	0	0.3	-2.1	0.4	-0.6	1.7	-0.7	0	0.5	0.6	-0.7	-0.5	0.4	-0.7
	-0.8	-0.1	0.4	-0.1	0.3	-0.6	-0.9	0	0.3	0.5	-0.9	-1	-0.2	-1.6	1.4	-0.1	0.3	0.2	-0.8	-0.4	-0.1
33	-0.8	-0.1	0.4	-0.1	0.3	-0.6	-0.9	0	0.2	-0.4	-1.3	-1.2	-0.1	0.3	1.6	0	-0.4	-0.1	-2.1	0.7	-1.4
	-0.8	-0.1	0.4	-0.1	0.3	-0.6	-0.9	0	0.2	0.8	1.5	0	0.5	0	0	-0.7	0.4	-0.3	-0.7	0.2	1.1
	-0.8	-0.1	0.4	-0.1	0.3	-0.6	-0.9	0	0.3	0.2	0.2	0.6	0	1.5	-0.1	0	-0.1	-0.5	2.6	0.7	-1.1
	-0.8	-0.1	0.4	-0.1	0.3	-0.6	-0.9	0	0.3	1	1.1	-0.1	1.4	1.9	-0.4	0	0.2	-0.4	0.6	0.8	0.4
	-0.8	-0.1	0.4	-0.1	0.3	-0.6	-0.9	0	0.3	0.9	-0.9	-0.3	-0.4	0.7	1.6	-0.1	0.2	-0.1	-0.6	0.6	0.4
	-0.8	-0.1	0.4	-0.1	0.3	-0.6	-0.9	0	0.3	0.4	-0.3	-0.8	2.3	0.2	-0.8	0.8	-0.3	-0.4	-0.9	-0.1	0.6
34	-0.8	-0.1	0.4	-0.1	0.3	-0.6	-0.9	0	0.2	0.1	-1	-0.2	-0.5	1.2	1.2	0.1	-0.9	-0.8	1.7	-0.4	-2.5
	-0.8	-0.1	0.4	-0.1	0.3	-0.6	-0.9	0	0.2	0.2	0.8	-1.9	-0.9	-1.3	-1.5	0	-0.3	0.6	-1	-0.4	0.5
	-0.8	-0.1	0.4	-0.1	0.3	-0.6	-0.9	0	0.2	0.6	1.3	-0.8	-0.3	-0.5	0.4	-0.8	-0.7	-0.5	-0.4	1.9	2
	-0.8	-0.1	0.4	-0.1	0.3	-0.6	-0.9	0	0.2	1.7	-1.4	0.4	-0.1	-1.4	-0.9	-0.5	0.2	0.2	0.5	0.4	1.4
	-0.8	-0.1	0.4	-0.1	0.3	-0.6	-0.9	0	0.2	2.4	0.4	-0.4	-0.6	-0.5	-0.8	-0.8	-0.1	-0.6	1.2	2	1.8
	-0.8	-0.1	0.4	-0.1	0.3	-0.6	-0.9	0	0.2	-0.4	0.2	-1.2	0.2	-1.1	-0.2	0.6	-0.4	0.6	-0.4	0.3	1.2
35	-0.8	-0.1	0.4	-0.1	0.3	-0.6	-0.9	0	0.3	-0.7	2.1	-1	1	1.4	-0.4	0	0.4	0.1	1.3	1.4	0.6
	-0.8	-0.1	0.4	-0.1	0.3	-0.6	-0.9	0	0.3	-1.9	-0.2	2.9	-0.4	2	-1.6	-0.5	-1.2	-0.4	1.6	1.4	0.2
	-0.8	-0.1	0.4	-0.1	0.3	-0.6	-0.9	0	0.2	0.9	-1.8	-1.3	-1.1	0	0.2	0.7	0.2	0.4	1.9	-1.9	1
	-0.8	-0.1	0.4	-0.1	0.3	-0.6	-0.9	0	0.3	2.1	0.6	-1.6	0.3	-1.3	1	0	-0.6	0.6	-0.4	0.2	0.8
	-0.8	-0.1	0.4	-0.1	0.3	-0.6	-0.9	0	0.2	1	-0.3	-1.3	0.8	-0.3	0.8	0.4	-0.3	0.2	-0.3	0.1	-0.5
	-0.8	0	0.4	-0.1	0.3	-0.6	-0.9	0	0.2	0	-0.1	0.6	-0.5	0.2	1.2	-1	0.1	-0.1	-1.3	0.2	2
36	-0.8	0	0.4	-0.1	0.3	-0.6	-0.8	0.1	0.2	0.3	-1.9	-0.6	0.7	-0.2	-1.2	0.3	0.6	-0.2	2	0.1	1.5
	-0.8	0	0.3	-0.1	0.3	-0.6	-0.9	0.1	0.2	-1.4	-2	0.5	-0.1	-1.1	-0.7	0.4	-1.2	0.2	-1.2	1.4	-0.1
	-0.8	0	0.3	-0.1	0.3	-0.6	-0.8	0.1	0.2	1.3	1.4	-2.6	-0.9	-0.8	-0.2	0.2	-0.6	0.3	-0.7	-1.2	-1.7
	-0.9	0.1	0.3	-0.1	0.3	-0.6	-0.8	0.1	0.2	0.2	0.1	-0.1	-0.6	-0.3	-0.7	-0.6	0.6	0.5	0.9	1.4	-0.9
	-0.9	0.4	0.3	-0.1	0.3	-0.6	-0.9	0.1	0.2	1.1	-1.2	-0.7	-0.5	-2.4	-0.8	0	-0.4	0.1	1.2	1.5	1.8
	-0.9	0	0.4	-0.1	0.3	-0.6	-0.9	0.1	0.2	-0.2	2.9	-0.8	0.7	-2.5	0.6	-0.4	-0.9	0.3	-3.6	2.6	-1
37	-0.8	0	0.3	-0.1	0.3	-0.6	-0.9	0.1	0.2	-0.8	-0.2	-0.6	-0.5	-0.3	-0.6	-0.3	-0.1	0.2	1.4	0	-0.5
	-0.8	-0.1	0.4	-0.1	0.3	-0.6	-0.9	0.1	0.2	-0.2	0.5	-0.4	-0.7	0.6	0.3	-0.2	0.1	-0.3	1.4	2.6	1.1
	-0.8	0.1	0.3	-0.1	0.3	-0.6	-0.8	0.1	0.2	0.8	-0.4	0.3	-1.5	0.4	-0.3	-0.2	-0.1	0	-2.7	-0.1	0.2
	-0.8	0.1	0.3	-0.1	0.3	-0.6	-0.9	0.1	0.2	-1.6	-0.6	-0.5	-0.9	-0.9	0.2	0.4	-0.4	-0.4	-1	-0.3	0.1
	-0.8	-0.1	0.3	-0.1	0.3	-0.6	-0.9	0.1	0.2	-0.4	-0.8	-0.3	-0.1	-1.4	-1.2	-0.2	0.4	-0.2	-1.2	-2	-0.8
	-1	-0.9	0.9	-0.1	0.3	-0.6	-0.9	0.1	0.2	-0.4	-0.8	-1.2	-1.3	-0.2	-0.9	-0.4	0.1	0	-0.8	-0.5	0.7
38	-0.8	0.2	0.2	-0.1	0.3	-0.6	-0.8	0.1	0.2	-1.5	0	-1.2	0.7	-1	-1.4	0	0	-0.4	1.3	2.5	1.7
	-0.8	0.2	0.2	-0.1	0.3	-0.6	-0.9	0.1	0.2	0.7	-0.4	0.3	-0.7	-0.6	0.1	-0.1	-0.3	-0.5	-0.4	1.7	0.6
	-0.8	0.2	0.2	-0.1	0.3	-0.6	-0.9	0.1	0.2	1.9	-1.1	-0.7	0.6	1.8	0.4	-0.2	-1.1	-0.2	-1.1	1.5	-1.3
	-0.8	0.2	0.2	-0.1	0.3	-0.6	-0.9	0.1	0.2	0.9	-1.1	0	-0.4	-0.5	0.1	0.1	0.8	0.5	0	-1.8	0.5
	-0.8	0.2	0.2	-0.1	0.3	-0.6	-1.4	0	0.3	2.4	-0.5	-1.6	-0.2	-0.3	0.1	-0.1	-0.4	0	0	-0.8	0.4
	-0.8	0.2	0.2	-0.1	0.3	-0.6	-0.9	0.1	0.3	0	0.7	1	2.2	-2	-0.6	-0.5	-0.2	-0.2	0.4	-0.4	-0.1
39	-0.8	0.2	0.2	-0.1	0.3	-0.6	-0.9	0	0.2	0.2	0.6	-0.2	-0.4	0.3	0.3	-0.1	-0.3	0.1	-0.3	0	1.3
	-0.8	0.2	0.2	-0.1	0.3	-0.6	-0.9	0	0.2	0.2	2.7	1.9	0.3	0.5	0.8	0.1	0.5	-0.5	-0.2	-0.2	-4.1
	-0.8	0.2	0.2	-0.1	0.3	-0.6	-0.9	0	0.3	1.6	0.2	-0.2	1.1	1.5	1.2	0.1	0.9	-0.1	-0.4	-0.7	0.8
	-0.8	0.2	0.2	-0.1	0.3	-0.6	-0.9	0	0.2	1.2	-0.8	-1.7	0.3	0.1	-0.7	0.4	0.5	0.3	-1.7	-0.6	0.5
	-0.8	0.2	0.2	-0.1	0.3	-0.6	-0.9	0	0.2	-0.2	0.8	0.2	-0.9	0.2	-0.8	0.5	0.7	0.2	-1.9	1.2	2.7
	-0.8	0.2	0.2	-0.1	0.3	-0.6	-0.9	0	0.2	1.8	1.5	0.2	1.1	2.2	-0.2	0.1	-0.1	0	1.5	0.1	1.3
40	-0.8	0.2	0.2	-0.1	0.3	-0.6	-0.9	0	0.2	-0.5	-1.9	-0.8	0.1	-1.1	-0.1	-0.4	0.1	-0.9	0.7	1.6	1.9
	-0.8	0.2	0.2	-0.1	0.3	-0.6	-0.9	0	0.3	-0.5	0.9	-1.2	-0.4	-1.4	0.4	0.1	-0.1	0.4	1.7	-1	-0.1
	-0.8	0.2	0.2	-0.1	0.3	-0.6	-0.9	0	0.3	1.3	-0.6	0	-0.2	0	0.9	0.3	-0.8	0.5	2	-1.6	0
	-0.8	0.2	0.2	-0.1	0.3	-0.6	-0.9	0	0.3	0.6	0.6	-0.9	0.5	-0.7	-0.5	-0.6	-0.5	-0.4	1.3	0.3	-0.7
	-0.8	0.2	0.2	-0.1	0.3	-0.6	-0.9	0	0.3	-0.7	0.2	1.4	0.2	-0.1	-1.5	-0.3	-0.1	0.2	-1.2	1.8	-0.7
	-0.8	0.2	0.2	-0.1	0.3	-0.6	-0.9	0	0.3	0.2	-0.1	-1.5	0.5	-1.9	0	-0.9	0.6	0.1	0.7	1.9	-1.4
41	-0.8	0.2	0.2	-0.1	0.3	-0.6	-0.9	0	0.3	0.8	2.2	-0.5	-0.4	0.9	0.2	-0.5	-0.2	-0.4	-0.7	-0.5	1.1
	-0.8	0.2	0.2	-0.1	0.3	-0.6	-0.9	0	0.3	-0.4	-0.2	0.4	0.9	0.9	-1.1	0	-0.6	1.3	0.8	-1.5	-0.8
	-0.8	0.2	0.2	-0.1	0.3	-0.6	-0.9	0	0.3	-1.3	0.1	0.1	1.9	1.4	0.2	0	-0.1	0.1	-3.2	-2.4	2.2
	-0.8	0.2	0.2	-0.1	0.3	-0.6	-0.9	0	0.3	-1.8	-0.2	-0.6	0.9	0.2	-0.1	-1	-0.5	-0.5	0.5	1.4	1.4
	-0.8	0.2	0.2	-0.1	0.3	-0.6	-0.9	0	0.3	0.8	0.3	-0.2	-0.2	0.4	0.1	-0.3	0	0.2	-0.3	2.2	-0.8
	-0.8	0.2	0.2	-0.1	0.3	-0.6	-0.9	0	0.3	-2	-2.2	-0.6	-0.1	-1.2	0.7	0.5	0.6	0.3	-1.6	-0.8	0
42	-0.8	0.2	0.2	-0.1	0.3	-0.6	-0.9	0	0.3	-0.1	-0.2	-1.8	0.8	0.3	0	-0.8	0	-0.3	0	0	1.3
	-0.8	0.2	0.2	-0.1	0.3	-0.6	-0.9	0	0.3	-0.1	-1.2	0.1	0.2	0.8	-2.4	-0.1	0.5	0.2	-1.9	-0.9	-0.4
	-0.8	0.2	0.2	-0.1	0.3	-0.6	-0.9	0	0.3	-0.2	1.6	0.7	0.2	-0.2	1.2	-0.4	-1	-0.6	2.8	-0.1	-1.1
	-0.8	0.2	0.2	-0.1	0.3	-0.6	-0.9	0	0.3	0	0.9	-1.1	0.5	0.9	1.2	-1.7	0	0.1	-1.2	1.3	-0.1
	-0.8	0.2	0.2	-0.1	0.3	-0.6	-0.9	0	0.3	1.9	0	-0.3	-0.7	1.4	0.5	0.4	0.5	0.2	-2.7	2.2	0.7
	-0.8	0.2	0.2	-0.1	0.3	-0.6	-0.9	0	0.3	0.9	-0.3	-1.3	0.4	0.7	0.6	0.1	0.4	0.1	-2.5	1.4	-0.9
43	-0.8	0.2	0.2	-0.1	0.3	-0.6	-0.9	0	0.3	0.8	-1.3	-0.9	0.2	-0.4	0	-0.2	0	0.9	1.8	-1.5	1.1
	-0.8	0.2	0.2	-0.1	0.3	-0.6	-0.9	0	0.3	0.7	0.6	-0.1	-1.2	-0.1	-0.3	0.2	0.2	-1.3	-1.5	-1.5	-0.6
	-0.8	0.2	0.2	-0.1	0.3	-0.6	-0.9	0	0.3	0.1	0.8	-1.2	0.3	0.7	-1	1.1	-0.1	-0.7	1.9	-1.5	1.1
	-0.8	0.1	0.2	-0.1	0.3	-0.6	-0.9	0	0.3	0	-0.8	1.2	1.1	-1	0.7	-0.5	0.1	1	0.8	0.8	0
	-0.8	0.2	0.2	-0.1	0.3	-0.6	-0.9	0	0.3	1.1	-0.7	-0.5	0.2	-2.2	-0.2	0.2	0.1	0.5	3.3	0.9	-0.3
	-0.8	0.1	0.2	-0.1	0.3	-0.6	-0.9	0	0.3	0.2	1.7	0.2	0.2	1.2	-1.6	0.1	-0.6	-0.1	-1.3	0.8	0.9
44	-0.8	0.1	0.2	-0.1	0.3	-0.6	-0.9	0	0.3	-1.7	-1	-1	-1.3	0.4	0.8	0.4	0	-0.5	-1.8	1.5	0.3
	-0.8	0.1	0.2	-0.1	0.3	-0.6	-0.9	0	0.3	0.5	-2.1	0.6	-0.2	0.3	-0.6	0.7	0	0	-1.3	2.9	1.8
	-0.8	0.1	0.2	-0.1	0.3	-0.6	-0.9	0	0.3	-1.4	-1.2	-0.3	-1.7	0.9	0.8	-0.2	0.4	-0.1	-0.8	2.3	3.9
	-0.8	0.1	0.2	-0.1	0.3	-0.6	-0.9	0	0.3	-1	-0.7	-0.6	1	0.4	-2.7	-0.2	1.1	0.9	1.1	-1.6	1.9
	-0.8	0.1	0.2	-0.1	0.3	-0.6	-0.9	0	0.3	0.5	-0.5	0.5	-0.6	-0.1	1.3	0.5	0.1	0.7	0.2	2.9	-0.3
	-0.8	0.1	0.2	-0.1	0.3	-0.6	-0.9	0	0.3	0.3	0.4	-0.5	0.8	-0.3	0.4	0.2	0.3	0.4	0.1	3	1.4
45	-0.8	0.1	0.2	-0.1	0.3	-0.6	-0.9	0	0.3	-1	-0.7	0.7	-0.5	0.4	0.2	0.1	0.1	0.1	2.7	1.5	1.5
	-0.8	0.1	0.2	-0.1	0.3	-0.6	-0.9	0	0.3	-1.3	-1.6	-1.7	-0.5	-0.9	0.9	0.9	0.6	0.4	1.2	-0.7	0.8
	-0.8	0.2	0.2	-0.1	0.3	-0.6	-0.9	0	0.3	-1.4	0.9	-0.6	1.3	-1.4	0	-0.2	0	0.1	1.3	-0.6	0.3
	-0.8	0.2	0.2	-0.1	0.3	-0.6	-0.9	0	0.3	2.6	-0.8	1.1	0.4	0.6	0.2	-0.6	-0.8	-0.4	-2.9	-2	-0.5
	-0.8	0.2	0.2	-0.1	0.3	-0.6	-0.9	0	0.2	0.1	0	0.7	0.5	-1.4	0.4	0.8	0.2	-0.3	-1.5	-1.7	1
	-0.8	0.2	0.2	-0.1	0.3	-0.6	-0.9	0	0.3	-2.4	-0.1	-0.6	0.2	-0.1	-0.8	0	0.3	0.4	1.4	-1.4	0.2
46	-0.8	0.2	0.2	-0.1	0.3	-0.6	-0.9	0	0.3	-1.1	0.6	0.5	-0.6	-0.5	0.5	0.2	-1	0.2	0	0.1	-0.4
	-0.8	0.2	0.2	-0.1	0.3	-0.6	-0.9	0	0.2	0.9	1.4	1.4	-1	0.6	-0.5	0.4	0.5	-0.1	-0.2	1.7	-0.4
	-0.8	0.2	0.2	-0.1	0.3	-0.6	-0.8	0.1	0.2	-1.4	0.7	-0.4	-1.1	-1.7	1	-0.5	-0.9	0.3	-0.7	-0.6	-2.1
	-0.8	0.2	0.2	-0.1	0.3	-0.6	-0.9	0.1	0.2	1.7	-2.5	1.9	0.9	0.2	-0.1	0.4	0.4	0.8	-2.1	2.4	2
	-0.8	0.1	0.2	-0.1	0.3	-0.6	-0.9	0	0.3	0.6	-1.1	1.9	0	0	1.3	0.4	-0.7	0	-0.3	-2.8	0.4
	-0.8	0.1	0.2	-0.1	0.3	-0.6	-0.8	1	0	-0.9	-2	0.7	0.9	-1.2	0.2	0.6	0.2	-0.2	0.8	0.7	-0.5
47	-0.8	0.2	0.2	-0.1	0.3	-0.6	-0.8	0.1	0.3	-1.9	-0.4	1.1	1	-0.4	0.3	0	1	0	1.2	1.9	0.8
	-0.8	0.2	0.2	-0.1	0.3	-0.6	-0.8	0.1	0.2	0.6	0.2	1.8	1.1	2.4	0.3	-0.5	-0.7	0.8	0.7	-0.8	-0.3
	-0.8	0.2	0.2	-0.1	0.3	-0.6	-0.9	0.1	0.2	-1.7	0	1.1	-0.9	-0.9	0	0.3	-0.4	0.2	0.5	-2.1	0.5
	-0.8	0.1	0.2	-0.1	0.3	-0.6	-0.8	0.1	0.2	0	-0.9	1.2	0.7	0.9	0.9	-0.1	0.4	0	-1.8	1	-0.1
	-0.8	0.2	0.2	-0.1	0.3	-0.6	-0.8	0.1	0.2	0	-0.9	0.2	-0.1	0.2	2.3	-0.6	1.2	0.1	-2.5	-1.5	-0.3
	-0.8	0.2	0.2	-0.1	0.3	-0.6	-0.9	0.1	0.2	-0.3	-0.2	1.1	-0.9	-0.4	-0.4	-0.9	0.4	0.3	1.1	0	2.3
48	-0.8	0.1	0.2	-0.1	0.3	-0.6	-0.8	0.1	0.2	0	0.4	0	-0.2	-1.2	-0.9	-0.6	0.3	-0.2	0.1	-2.8	-2.5
	-0.8	0.2	0.2	-0.1	0.3	-0.6	-0.8	0.1	0.2	0.9	0.8	-1.1	0.2	-0.1	-1.6	0.7	-0.5	-0.7	0.3	2.1	-0.9
	-0.8	0.2	0.2	-0.1	0.3	-0.6	-0.9	0.1	0.2	1.2	-2.5	0.6	-0.4	-0.6	0	-0.3	0.2	-0.8	-3.3	-3	-1.4
	-0.8	0.2	0.2	-0.1	0.3	-0.6	-0.8	0.1	0.2	-1.1	-2.2	1	0.6	-0.6	-0.2	0.1	-1.2	0	0.8	2.1	0.1
	-0.8	0.3	0.2	-0.1	0.3	-0.6	-0.8	0.1	0.2	-1.7	1	-0.6	0.4	1.2	0.8	0	0.1	0.8	-1.1	-0.1	0.7
	-0.8	0	0.3	-0.1	0.3	-0.6	-0.8	0.1	0.2	-0.1	1.3	-1.4	-0.4	0.8	-1.1	0.2	-0.8	0.3	-2.3	-0.7	0.7
49	-0.8	0	0.3	-0.1	0.3	-0.6	-0.8	0.1	0.2	-1.3	-0.8	-0.4	0.1	-0.4	-2	0.3	-0.2	-0.1	0.8	0.9	0.2
	-0.8	0	0.3	-0.1	0.3	-0.6	-0.8	0.1	0.2	-0.3	0.8	0.1	1.3	0.9	-0.3	1.2	0.1	-0.5	-0.4	4.6	3.4
	-0.8	0	0.3	-0.1	0.3	-0.6	-0.8	0.1	0.2	0.1	-0.6	-1.2	0.5	-1.1	0.3	-0.4	0.2	-0.2	-2.5	-1.5	1.8
	-0.8	0	0.3	-0.1	0.3	-0.6	-0.9	0.1	0.2	-0.8	-1.3	0.1	-0.3	-0.3	0	0	-0.4	-0.1	-2.1	1.1	-0.3
	-0.8	0	0.3	-0.1	0.3	-0.6	-0.9	0.1	0.2	0.1	0.3	1	-1	-0.9	-1	-0.1	0.4	-1.2	3	0.2	0.6
	-0.8	0	0.3	-0.1	0.3	-0.6	-0.8	0.1	0.2	-0.9	1.4	0.6	-1.4	0.6	1.4	-1.4	1.5	0.9	-0.2	-1.1	-2
50	-0.8	0	0.3	-0.1	0.3	-0.6	-0.8	0.1	0.2	-0.2	-0.7	-2	-1.3	-1.3	-0.6	0.7	0.3	-0.2	1.4	-1.5	-0.2
	-0.8	0	0.3	-0.1	0.3	-0.6	-0.8	0.1	0.2	-1.6	0.3	1.3	2.1	1.9	-1.2	-0.1	0.4	-0.3	-3.5	0.9	0.4
	-0.8	0	0.3	-0.1	0.3	-0.6	-0.9	0	0.2	-0.1	-0.5	-1.3	0.8	0.6	0.8	0.6	0.3	-0.3	1	-2.5	-1.3
	-0.8	0	0.3	-0.1	0.3	-0.6	-0.8	-0.1	0.3	0.5	-1.4	-0.3	-2	1	0	-0.3	0.5	-0.4	-0.3	-2.7	3.5
	-0.8	0	0.3	-0.1	0.3	-0.6	-0.6	-0.3	0.4	0.4	0.7	1.2	-0.1	2.2	1	0	0	0.4	0.7	0.2	1.7
	-0.8	0	0.3	-0.1	0.3	-0.6	-0.8	0	0.4	-1	0.8	-0.2	0.9	-0.8	-0.9	0.5	0.5	-0.4	0.2	1.4	0.7
51	-0.8	0	0.3	-0.1	0.3	-0.6	-0.9	0	0.3	0.3	-0.9	0.2	1.2	-0.7	1.3	-1.3	-0.5	0.5	1.5	-2	-1.4
	-0.8	0	0.3	-0.1	0.3	-0.6	-0.9	0	0.3	-0.5	-0.5	1.7	-0.4	-0.5	-1.5	0.8	-1.2	-1.2	0.1	0.9	0.7
	-0.9	0	0.3	-0.1	0.3	-0.6	-0.9	0	0.3	-0.6	0.2	2.6	0.4	-0.6	2.4	-0.2	0.1	0.3	-1.2	0.3	2
	-0.8	0	0.3	-0.1	0.3	-0.6	-0.8	0	0.4	0.4	1.5	0	-0.3	-0.5	-0.5	-0.4	-0.5	0	-1.2	-2.3	3
	-0.8	0	0.3	-0.1	0.3	-0.6	-0.8	0	0.4	-0.4	-0.2	-2.1	0.1	-0.5	1.2	-0.7	-0.5	0.5	0.3	0.3	1.1
	-0.8	0	0.3	-0.1	0.3	-0.6	-0.9	0	0.3	0.2	0.2	1.5	-0.3	0.7	0.2	1.1	-0.6	0	-2.5	0.6	1.1
52	-0.8	0	0.3	-0.1	0.3	-0.6	-0.8	-0.1	0.4	1.1	-0.1	-0.7	1.5	-0.4	-2	-0.4	-0.9	-1.5	2.2	-3.3	-2
	-0.8	-0.1	0.3	-0.1	0.3	-0.6	-0.8	-0.1	0.4	-2	-0.9	0.5	0.2	-0.7	-0.4	0.4	0	0.8	-0.4	-0.3	1.5
	-0.8	-0.1	0.3	-0.1	0.3	-0.6	-0.8	-0.2	0.4	0.1	2	0.2	0.3	0.3	2.3	-0.1	0	-0.7	-1.2	-2.4	2.1
	-0.8	-0.1	0.3	-0.1	0.3	-0.6	-0.8	-0.2	0.4	-2.7	-0.4	-0.3	0.3	-1.2	0.9	-0.5	0	0.1	-0.8	-0.9	0.4
	-0.8	0	0.3	-0.1	0.3	-0.6	-0.8	-0.1	0.4	-1.6	1.7	-0.7	0.3	0.3	-0.5	-0.6	-0.4	-0.4	3	0	1.1
	-0.8	0	0.3	-0.1	0.3	-0.6	-0.8	-0.1	0.4	-0.6	0.6	0.5	1.5	0	-1	0.2	-0.1	0.2	-0.3	-3	-1
53	-0.8	0	0.3	-0.1	0.3	-0.6	-0.8	0	0.4	-1.7	0	1.7	0.1	-1.9	-1.2	0	-1.1	-0.4	-0.4	2.4	0.2
	-0.8	0	0.3	-0.1	0.3	-0.6	-0.8	-0.1	0.4	-0.4	-1.5	-3.1	1.1	1.3	0.6	0.1	0	0.1	0.8	-0.4	0.3
	-0.9	0	0.3	-0.1	0.3	-0.6	-0.8	-0.1	0.4	-0.9	-0.2	0.4	1.5	-0.7	-0.1	0.8	0	-0.9	0.6	-1.4	-0.3
	-0.8	0	0.3	-0.1	0.3	-0.6	-0.8	-0.1	0.4	0	0.4	-1.9	0.4	0.6	-0.8	-0.2	1	0.5	0.5	-2.8	1.7
	-0.9	0	0.3	-0.1	0.3	-0.6	-0.8	-0.1	0.4	-0.1	1.3	-1.4	0.6	0.1	-0.1	-0.6	-0.3	-0.3	1.4	2.3	0.9
	-0.8	0	0.3	-0.1	0.3	-0.6	-0.8	-0.1	0.4	-1.9	1.1	0.5	0.6	0.6	-0.3	0	-0.2	0.1	1.6	-1.9	-0.9
54	-0.9	0	0.3	-0.1	0.3	-0.6	-0.8	-0.1	0.4	0	-3	-0.8	-0.4	1	0.2	1	-1.1	-0.4	-0.5	0.4	0.4
	-0.9	0	0.3	-0.1	0.3	-0.6	-0.8	-0.1	0.4	0.1	1.8	-0.4	-1.2	0.8	-0.2	0.2	-0.7	0.2	0.5	-1.8	4.9
	-0.8	0	0.3	-0.1	0.3	-0.6	-0.8	-0.1	0.4	0.4	-0.4	-0.7	1.1	-1.1	-0.4	0	0.1	-0.4	-1.4	-1.7	0.1
	-0.8	0	0.3	-0.1	0.3	-0.6	-0.8	-0.1	0.4	-0.8	0.4	-0.3	1.1	0	-0.9	0.4	-0.1	0	-2.2	1.9	-0.9
	-0.8	0	0.3	-0.1	0.3	-0.6	-0.8	0	0.4	-1.6	-0.8	0	0.5	0.1	-1.1	-0.4	-0.3	0.5	-1	1.8	2
	-0.8	0	0.3	-0.1	0.3	-0.6	-0.8	0	0.3	-1.2	-0.8	0.2	0.2	-0.6	-1.5	0.8	-0.2	0	-0.6	0.9	-3.1
55	-0.8	0	0.3	-0.1	0.3	-0.6	-0.8	0	0.3	0	-0.3	0	-1.4	-1.4	0.4	0	0	-0.2	-0.7	0.1	-0.9
	-0.9	0	0.3	-0.1	0.3	-0.6	-0.9	0	0.3	-3.3	-0.8	1.3	0.3	2	-0.3	-0.5	-1.5	-1.2	-0.1	0.7	2.1
	-0.8	0	0.3	-0.1	0.3	-0.6	-0.9	0	0.3	1.3	-1	-0.5	0.7	-1.2	0.9	-0.3	-0.1	-0.3	2.6	-0.9	0.3
	-0.8	0	0.3	-0.1	0.3	-0.6	-0.8	0	0.3	-0.5	-0.8	-0.3	2.2	-1.3	0.1	-0.3	-0.2	0.8	-2	0	-1.1
	-0.8	0	0.3	-0.1	0.3	-0.6	-0.8	0	0.3	0.1	-0.7	0.7	-0.8	-2.2	0.3	-0.9	0.1	0.6	0.1	3.9	-0.7
	-0.8	0	0.3	-0.1	0.3	-0.6	-0.9	0	0.3	0.6	0.8	0.8	-1.4	0.3	-0.5	0.4	-0.5	-0.1	1.4	0.1	-2.5
56	-0.8	0	0.3	-0.1	0.3	-0.6	-0.9	0	0.3	0.6	-0.4	-0.3	0.1	1.7	1.1	-0.7	-0.2	0.5	-1.4	0.3	1.1
	-0.8	0	0.3	-0.1	0.3	-0.6	-0.8	0	0.3	0	1.4	0.2	-0.7	0.7	-0.3	0	-0.3	-0.2	2.5	1.2	0.7
	-0.8	0	0.3	-0.1	0.3	-0.6	-0.8	0	0.3	1.6	-0.5	1.2	-1.5	-1.2	-1.4	-0.1	-0.1	0	1.5	-0.6	0.9
	-0.9	0	0.3	-0.1	0.3	-0.6	-0.8	0	0.3	-0.3	-0.4	0.8	-0.5	-2	-0.8	0.6	0.2	0	-0.3	0.4	0.2
	-0.8	0	0.3	-0.1	0.3	-0.6	-0.8	0	0.3	2	0.5	0.5	-1.5	-0.8	-0.3	0	0.7	-0.5	1.5	2.7	-2.5
	-0.8	0	0.3	-0.1	0.3	-0.6	-0.9	0	0.3	2.1	0.3	-2	0.6	-0.8	0.9	0.2	0.1	-0.2	-0.7	-1.2	1.4
57	-0.8	0	0.3	-0.1	0.3	-0.6	-0.8	0	0.3	-0.6	0	0.5	-1.1	1.7	0.7	0.9	0.2	0.4	-0.8	0.7	0.2
	-0.8	0	0.3	-0.1	0.3	-0.6	-0.8	0	0.3	-0.6	1.3	1.4	1.5	0.8	0.8	-0.4	-0.6	-0.4	1.5	-3.3	-1.8
	-0.8	0	0.3	-0.1	0.3	-0.6	-0.9	0	0.3	-0.7	0.5	0.1	1.1	-0.8	-0.4	-0.1	0.2	0.8	-0.3	0.8	0.1
	-0.8	0	0.3	-0.1	0.3	-0.6	-0.9	0	0.3	-0.7	-0.1	-0.4	-0.7	-0.4	-0.5	0.6	0.4	0.3	1.1	0.4	-0.4
	-0.8	0	0.3	-0.1	0.3	-0.6	-0.8	0	0.3	0.5	-0.6	0.1	-0.8	-0.6	0.7	-0.6	0.4	1.1	0.1	1.2	1.2
	-0.8	0	0.3	-0.1	0.3	-0.6	-0.8	0	0.3	-0.1	0.2	0.1	1.3	-0.1	-0.9	0.3	-0.4	0.2	0.1	0.8	-2.6
58	-0.8	0	0.3	-0.1	0.3	-0.6	-0.8	0	0.3	1.4	-2.1	-0.4	0.3	-0.5	0.9	-0.5	0.1	0.3	-0.6	4.5	-1.2
	-0.8	0	0.3	-0.1	0.3	-0.6	-0.6	0	0.2	0.8	-0.1	-0.6	0.9	1.2	2	0.2	0.2	-0.3	-0.4	0.6	-0.8
	-0.8	0	0.3	-0.1	0.3	-0.6	-0.8	0.3	0.2	-1.5	0.6	0.4	0.3	0.7	-0.4	-0.2	0	0.2	-0.6	-0.9	0.5
	-0.8	0	0.3	-0.1	0.3	-0.6	-0.8	0.3	0.2	1.3	-0.6	0.4	0.2	0.6	1.1	-0.3	0	-0.3	-0.8	-2.4	-0.6
	-0.8	0	0.3	-0.1	0.3	-0.6	-0.8	0.3	0.2	1.1	-0.6	0.7	0.8	0.5	1.1	-0.8	0.2	-0.4	-2	1.8	1.7
	-0.8	0	0.3	-0.1	0.3	-0.6	-0.8	0.3	0.2	0	-0.8	3.2	-0.1	0.2	-0.8	0.2	-0.2	0.2	-0.3	2	-0.4
59	-0.8	0	0.3	-0.1	0.3	-0.6	-0.8	0.3	0.2	0.2	-1.5	0.8	-0.5	-0.4	0.6	0.4	-0.8	0	0.3	-2.4	-0.6
	-0.8	0	0.3	-0.1	0.3	-0.6	-0.8	0.3	0.3	2.1	0.6	-0.7	-0.4	0.7	0.1	-0.1	0.3	0.1	-0.2	-0.8	2
	-0.8	0	0.3	-0.1	0.3	-0.6	-0.8	0.2	0.3	-0.1	-0.2	-1.8	-1.1	-0.7	-1.8	0.3	0.7	0.4	0.7	2.3	3.5
	-0.8	0	0.3	-0.1	0.3	-0.6	-0.8	0.1	0.3	1.9	-0.9	-0.5	-0.8	1.7	1.1	-0.5	-0.1	0.2	-2.1	0.7	-2.4
	-0.8	0	0.3	-0.1	0.3	-0.6	-0.8	0.1	0.3	-0.3	-1.5	0.8	1.8	1	-1.3	0.8	-0.5	0.6	1.7	0.5	-0.2
	-0.8	0	0.3	-0.1	0.3	-0.6	-0.8	0.1	0.3	0.2	0.1	-0.2	0.4	-0.3	-0.1	0.3	-0.7	-0.1	2.3	0.2	-1.1
60	-0.8	0	0.3	-0.1	0.3	-0.6	-0.8	0.1	0.3	-0.1	1.7	-0.2	1.3	1.1	-0.8	-0.5	0.5	0.5	-1.8	0.7	-3.4
	-0.8	0	0.3	-0.1	0.3	-0.6	-0.8	0.1	0.3	0.6	0.2	-0.1	1.6	-0.7	0.3	-0.4	1	0.1	-2.6	0	0
	-0.8	0	0.3	-0.1	0.3	-0.6	-0.8	0.1	0.3	-0.6	1.2	0.9	0.7	-0.2	-0.2	0.7	0.5	0.4	2.1	1.4	-1.4
	-0.8	0	0.3	-0.1	0.3	-0.6	-0.8	0.1	0.3	-1.4	0.7	-1.4	-2.1	0.2	-1.4	-0.6	-0.3	-0.2	-1.4	-1.8	0.2
	-0.8	0	0.3	-0.1	0.3	-0.6	-0.8	0.1	0.3	-2.4	0.7	-2.9	0.7	0.6	-3.6	-0.5	-0.3	-0.1	1.8	-1.5	-0.4
	-0.8	0	0.3	-0.1	0.3	-0.6	-0.8	0.1	0.2	-0.2	0.2	1.5	-0.7	1.4	2.4	0	0.1	-0.3	2.1	1.9	-0.5
61	-0.8	0	0.3	-0.1	0.3	-0.6	-0.8	0.2	0.2	0.6	-1	-1.1	2	0.1	-1.3	-0.1	-0.3	0	-0.8	-0.5	-0.3
	-0.9	0	0.3	-0.1	0.3	-0.6	-0.8	0.2	0.2	-0.5	1.1	0.4	-1.3	-0.1	1	-0.6	0.5	0.7	-2	0.5	-0.1
	-0.9	0	0.3	-0.1	0.3	-0.6	-0.8	0.2	0.2	-0.7	-1.3	-0.3	0.2	0.4	0	0.4	0.3	-0.7	-0.8	0.8	1.5
	-0.8	0	0.3	-0.1	0.3	-0.6	-0.8	0.2	0.2	0.1	-2	-0.2	2.9	0.5	0	0.8	-0.1	-1	-1.5	1.5	1.2
	-0.8	0	0.3	-0.1	0.3	-0.6	-0.8	0.2	0.2	-0.2	-2.1	-0.2	1	1.1	-0.4	0.4	0.6	-0.7	2.1	-2.2	-0.9
	-0.8	0	0.3	-0.1	0.3	-0.6	-0.8	0.1	0.3	-0.2	1.3	-0.8	-1.4	0.8	0.3	0.2	0.3	0.8	2.8	0.6	-0.8
62	-0.8	0	0.3	-0.1	0.3	-0.6	-0.8	0.1	0.2	-1.1	0.9	-0.3	-1.9	0	1.7	0.6	-1.2	0.3	0.6	-0.2	-1.3
	-0.9	0	0.3	-0.1	0.3	-0.6	-0.8	0.1	0.2	-0.5	-0.6	-2.2	-0.6	0.1	0.2	1.2	0.6	-0.1	4.7	-0.4	-1.5
	-0.8	0	0.3	-0.1	0.3	-0.6	-0.8	0.1	0.3	-0.7	0.2	1.9	-1.1	0.4	-0.3	0.6	0.6	-0.1	1	-0.5	-1.3
	-0.8	0	0.3	-0.1	0.3	-0.6	-0.8	0.2	0.3	0.5	-0.8	-0.7	-0.6	-0.6	0.2	-0.5	0.6	-0.9	-0.6	0.5	0.2
	-0.8	0	0.3	-0.1	0.3	-0.6	-0.8	0.2	0.3	-0.6	-0.4	-1.2	0.3	0.6	0	0.1	0.9	-0.3	0.8	0.9	1.9
	-0.8	0	0.3	-0.1	0.3	-0.6	-0.8	0.2	0.2	-0.7	0.5	0.9	0.3	-0.7	-2.5	0	0.3	0.3	0.6	-0.9	0.2
63	-0.8	0	0.3	-0.1	0.3	-0.6	-0.8	0.1	0.3	0.3	0.9	-0.5	-1	0.4	-0.9	0.4	-0.5	0.6	0	-2.8	-0.3
	-0.8	0	0.3	-0.1	0.3	-0.6	-0.8	0	0.3	0.8	1.6	-0.4	-0.9	0.4	0	1	1	0.3	-1.8	3.2	-2.6
	-0.8	0	0.3	-0.1	0.3	-0.6	-0.8	0.1	0.1	0.1	-0.8	-0.7	0.2	1.7	-1.3	-0.2	-0.1	0	1.9	0.7	-2
	-0.8	0	0.4	-0.1	0.3	-0.6	-0.6	0.1	0.3	-1	1.7	-0.6	1.3	0.1	-0.9	0.1	-1.1	0.8	-1.2	1.9	-1.6
	-0.8	0.3	0.1	-0.1	0.3	-0.6	-0.6	0	0.4	2	1.7	-0.7	-0.3	0.1	0.4	-0.9	0.2	0.1	1.9	-0.2	0.2
	-0.8	-0.2	0.4	-0.1	0.3	-0.6	-0.8	0.1	0.2	0.9	0.2	0.7	0.1	-0.9	-0.7	0.3	-0.8	-0.4	-1.8	-2.2	-2
64	-0.5	-1	0.8	-0.1	0.3	-0.6	-0.8	0.1	0.2	-0.9	0	-0.4	-0.1	2.2	0.9	-0.4	0.9	0.3	0.2	-1.2	-1
	-0.8	-0.1	0.4	-0.1	0.3	-0.6	-0.8	0.1	0.2	0.6	0.6	-0.8	-1.1	0.8	-0.1	-0.4	0.8	-0.6	0.7	-2.9	-2.3
	-0.8	0	0.4	-0.1	0.3	-0.6	-0.8	0.1	0.2	-0.4	0.3	-0.5	0.7	-1.3	0.5	-1.2	-0.4	-0.2	-1.7	1.1	-1.1
	-0.8	0	0.3	-0.1	0.3	-0.6	-0.8	0.1	0.2	1	0.7	0.8	-0.5	0.3	-0.1	0	-0.2	-0.2	-1.5	-2.7	-1.8
	-0.8	0	0.4	-0.1	0.3	-0.6	-0.8	0.1	0.2	-0.6	0.2	-1.1	0.2	-0.3	2.1	-0.9	0.3	0.6	3.5	3.3	-0.5
	-0.8	0	0.4	-0.1	0.3	-0.6	-0.8	0.1	0.2	-0.2	-0.8	1.8	-0.4	0.2	1.9	0.3	0.5	0.7	-0.7	0	0.8
65	-0.8	0	0.4	-0.1	0.3	-0.6	-0.8	0.1	0.2	0.8	-0.1	-1	0.6	1.8	1	-0.4	0.2	0.2	2.6	1.3	0
	-0.8	0	0.4	-0.1	0.3	-0.6	-0.8	0.1	0.2	0.3	0.8	0.3	-0.4	-2	-2.2	0.2	0.3	-0.1	0.2	1	-3.1
	-0.8	0	0.4	-0.1	0.3	-0.6	-0.8	0.1	0.2	0.9	0.7	-0.4	-0.6	1	-1	0.9	-0.1	-0.4	0.8	-1.7	0.7
	-0.8	0	0.4	-0.1	0.3	-0.6	-0.8	0.1	0.2	-0.3	-0.7	-1.6	-1.1	-0.2	-1.1	-0.4	-0.2	0	-0.4	-1.2	-1.1
	-0.8	0	0.3	-0.1	0.3	-0.6	-0.8	0.1	0.2	0.1	-0.8	1.1	0.5	-1.1	2.1	0.4	-0.7	0	-2.6	-0.8	-0.4
	-0.8	0	0.3	-0.1	0.3	-0.6	-0.8	0.1	0.2	0.2	1.4	-0.2	-0.5	1.1	-1.8	0.3	0.2	0	1.9	-1.8	-1.9
66	-0.8	0	0.3	-0.1	0.3	-0.6	-0.8	0.1	0.2	0.1	1.9	-0.7	-0.2	-0.5	-0.4	-0.5	-0.1	0.6	0.9	1.7	-0.3
	-0.8	0	0.3	-0.1	0.3	-0.6	-0.8	0	0.2	0.4	-2.3	0.5	0.9	-0.7	0.1	-0.2	0.1	-0.6	-3.5	1.1	0.8
	-0.9	0	0.3	-0.1	0.3	-0.6	-0.9	-0.1	0.3	-0.2	0	-2.2	-0.5	-1.9	-0.3	0.9	0.3	-0.3	-0.1	-1.3	2.8
	-0.8	0	0.3	-0.1	0.3	-0.6	-0.9	0	0.2	-1.3	0.4	0.5	1.3	-1.7	1.3	-1	-0.6	0.6	-0.7	-1.6	1.2
	-0.8	0	0.3	-0.1	0.3	-0.6	-0.8	0	0.3	-1.1	0.8	-0.1	2	1.3	0.5	-0.2	-0.3	-0.7	1.2	1	-0.1
	-0.8	0	0.3	-0.1	0.3	-0.6	-0.8	0	0.3	0.1	-1.4	-1.6	0.2	-1.5	0.4	0.2	-0.1	-0.5	1.2	1.9	0.1
67	-0.8	0.1	0.3	-0.1	0.3	-0.6	-0.8	0	0.4	-0.4	0.1	0.3	0.8	0.5	-0.9	-0.2	0	0.6	-0.8	0.3	0.7
	-0.8	-0.4	0.4	-0.1	0.3	-0.6	-0.8	0	0.4	-0.1	0	0.2	0.8	-0.7	-0.2	0.1	0.2	0.2	-1.4	-0.9	-0.8
	-0.8	0	0.5	-0.1	0.3	-0.6	-0.8	-0.1	0.4	0	2	0.9	0	0.4	2.5	0.2	-0.1	-0.3	0.5	-0.3	-0.1
	-0.8	0	0.4	-0.1	0.3	-0.6	-0.8	0	0.4	0.4	-1.4	0.7	-0.2	0.6	-1.5	-0.2	-0.4	-0.5	-3	-2.4	-0.3
	-0.8	0	0.3	-0.1	0.3	-0.6	-0.8	0	0.4	2.3	-1.4	-0.9	-0.1	0.4	-0.5	0.9	-0.7	-0.5	0	0.1	0.4
	-0.8	0	0.3	-0.1	0.3	-0.6	-0.8	0	0.4	0	0	1.1	-1.7	-2.1	1.2	0.9	-0.3	0.6	-2.5	1.9	0.1
68	-0.8	0	0.3	-0.1	0.3	-0.6	-0.8	0	0.4	-0.5	0.2	0.2	0.6	1	-0.2	-0.7	1.1	0.3	-1.6	0.1	0.9
	-0.8	0	0.3	-0.1	0.3	-0.6	-0.8	-0.1	0.4	-0.4	0.5	0.8	-1.4	-0.1	0.6	0.1	1	-0.2	1.3	0.6	-0.5
	-0.8	0	0.3	-0.1	0.3	-0.6	-0.8	-0.1	0.4	0.7	-1.6	0.2	-0.8	-1.4	-0.4	-0.4	0.1	-0.5	-1.5	-1.6	0.5
	-0.8	0	0.3	-0.1	0.3	-0.6	-0.8	-0.1	0.4	1.3	0.3	0.3	-0.7	-0.1	0.8	0.3	-0.3	-0.3	0.5	-0.6	-2.6
	-0.8	0	0.3	-0.1	0.3	-0.6	-0.8	-0.1	0.4	-0.5	0.4	-1.6	0.9	0.4	0.3	-0.1	0.3	0	-3.7	-1.7	-2.5
	-0.8	0	0.4	-0.1	0.3	-0.6	-0.8	0	0.5	-1.4	-1.6	-1	0.6	1.5	-0.4	-0.2	-0.8	0.1	0.7	1.3	0.3
69	-0.8	0	0.4	-0.1	0.3	-0.6	-0.8	0.2	0.3	-1.1	0.3	1.5	-2.2	-0.6	-1	-0.1	0	0.1	0.8	-0.4	0.8
	-0.8	0	0.4	-0.1	0.3	-0.6	-0.8	0.1	0.3	0.4	-0.7	-0.5	-0.4	-1	0.3	-0.6	0.6	-0.6	0.4	-1	-0.1
	-1.2	-0.2	0.6	-0.1	0.3	-0.6	-0.8	0.1	0.3	1.8	0.2	1.4	-1.4	0.9	0	0	0	-0.3	0.4	1.4	-1.4
	-0.9	0.1	0.2	-0.1	0.3	-0.6	-0.8	0.1	0.3	0.1	-0.6	-0.5	-0.7	-0.1	1.3	0.1	0.8	-0.3	-0.2	-0.6	-1.4
	-0.9	0	0.3	-0.1	0.3	-0.6	-0.8	0.1	0.3	-1.8	-0.1	2.2	0	0.1	0.4	0	-1.3	0.6	-0.6	-1.6	0.1
	-0.9	-0.1	0.4	-0.1	0.3	-0.6	-0.8	0.1	0.3	0	-0.1	-1.2	-1.6	1.3	-1.7	-0.3	-0.7	1	1.2	-0.4	-3
70	-0.8	0.1	0.3	-0.1	0.3	-0.6	-0.8	0.2	0.3	0.2	0.4	-0.1	0.5	0	-1.9	0.1	-0.9	-0.4	1.4	-0.3	-2.7
	-0.9	0	0.3	-0.1	0.3	-0.6	-0.8	0.2	0.3	-1.8	-0.4	-1.4	-0.6	2.3	-0.3	0.4	0.3	0.1	-0.9	-1.4	1.1
	-0.9	0	0.3	-0.1	0.3	-0.6	-0.8	0.2	0.3	1.2	2.7	1	-0.6	-0.5	0	0.7	-0.2	-0.5	2.5	0	1
	-0.9	0	0.3	-0.1	0.3	-0.6	-0.8	0.1	0.3	0.6	-1.4	-0.3	-0.4	-1	-1.4	-0.7	0.6	-1.1	0.5	-1.8	-0.7
	-0.9	0	0.3	-0.1	0.3	-0.6	-0.8	0.1	0.3	-0.6	1.8	-1.1	-0.8	-0.3	-0.7	0.3	0.9	0.2	0.9	3.8	-0.4
	-0.8	0	0.3	-0.1	0.3	-0.6	-0.8	0.1	0.3	-0.1	-2.4	-0.1	-2.3	-0.6	0.2	-0.7	0.7	-0.8	-2.8	0.3	1.4
71	-0.8	0	0.3	-0.1	0.3	-0.6	-0.8	0.1	0.3	-1.3	0.2	1.6	0.1	-2.2	0.4	-0.3	-0.3	0	0	0.4	0.7
	-0.8	0	0.3	-0.1	0.3	-0.6	-0.8	0.2	0.3	-1.7	-0.6	-0.2	0.4	0.7	0.3	0.3	-0.4	0.2	0.1	-0.5	-1.1
	-0.8	0	0.3	-0.1	0.3	-0.6	-0.8	0.2	0.3	-2.5	0.3	0.7	-0.2	-0.4	0.1	-0.7	-0.4	0.8	1	-1	-1.2
	-0.8	0	0.3	-0.1	0.3	-0.6	-0.8	0.2	0.3	-0.1	-0.2	-1.1	-0.9	-0.3	-0.2	-0.4	0.1	0.3	-2.4	0.2	-1.3
	-0.9	0	0.3	-0.1	0.3	-0.6	-0.8	0.2	0.2	0.2	0.6	1.7	-0.1	0.3	-1.8	0.8	-0.3	-0.3	0.6	-1.6	0
	-0.8	0	0.3	-0.1	0.3	-0.6	-0.8	0.2	0.2	-0.3	-1	-0.5	0.1	0.2	-1	-0.6	0.4	-0.3	0.3	-0.8	0.1
72	-0.9	0	0.3	-0.2	0.3	-0.6	-0.8	0.2	0.2	1	0.4	-0.3	0.5	-1.5	-0.9	-0.5	0.4	0.1	1.5	1.4	2.3
	-0.8	0	0.3	-0.1	0.2	-0.6	-0.8	0.2	0.2	0.5	1.4	0.6	-0.2	0.1	-0.2	0.1	0.9	0.3	0.4	-2.9	1
	-0.9	0	0.3	-0.1	0	-0.7	-0.8	0.2	0.2	-0.6	-2.1	-2.9	-0.2	0.5	-0.5	0.3	-0.6	0.1	-0.5	-0.1	-2.8
	-0.8	0	0.3	-0.1	0	-0.7	-0.8	0.2	0.2	-0.6	0.9	0.4	0.5	0.9	0.4	0.1	0.1	-0.8	-0.3	-1.2	1.7
	-0.8	0	0.3	-0.1	0.1	-0.7	-0.8	0.2	0.2	1	0.1	0	-1.1	0.2	-0.8	-0.4	-0.2	0.3	2	-0.5	-0.1
	-0.8	0	0.3	-0.1	0.1	-0.7	-0.8	0.2	0.2	0.4	0.3	0	0	0.7	0	-0.3	-0.5	-0.5	-1.2	-1.8	1.4
73	-0.9	0	0.3	0	0.1	-0.7	-0.8	0.2	0.2	-2.4	-0.6	-0.1	-0.2	0	-1.8	0.3	0.3	0	-1.2	1.1	1.2
	-0.9	0	0.3	0	0.1	-0.7	-0.8	0.2	0.2	0.5	-0.6	3	-0.5	-0.7	-0.4	-0.3	0.1	-0.6	-0.3	-0.5	0.3
	-0.9	0	0.3	0	0.1	-0.7	-0.8	0.2	0.2	-0.7	0.6	0.8	0.8	-0.9	-1.1	-0.7	0.1	-0.5	-0.1	-2.3	-0.4
	-0.8	0	0.3	0	0.1	-0.7	-0.8	0.2	0.2	-0.3	-1.5	1.3	0.3	-0.5	0.1	-0.4	0.5	0.1	-1.9	0.1	0
	-0.8	0	0.3	0	0.1	-0.7	-0.8	0.2	0.2	0.3	-0.3	0.2	0.4	0.2	-1	-0.2	0.4	-1.2	-3	2.7	-2.5
	-0.8	0	0.3	0	0.1	-0.7	-0.9	0	0.3	-0.9	1.2	0.5	0.9	0.6	1.3	-0.3	0.4	-0.2	-0.2	-1.7	-0.9
74	-0.8	0	0.3	0	0.1	-0.7	-0.8	0	0.3	0.4	0.5	-0.3	0.4	-0.8	-0.8	0.7	0.1	-0.3	0.5	-1.5	1.3
	-0.9	0	0.3	0	0.1	-0.7	-0.9	0	0.3	-0.5	0.8	-0.7	1.5	0.4	0.8	-0.9	-0.5	0.2	-0.3	2.2	-0.6
	-0.9	0	0.3	0	0.1	-0.7	-0.8	0	0.3	-1.6	-0.9	0.9	0.5	-0.9	-1.4	0.3	0.1	0.3	-0.3	-0.1	-0.8
	-0.8	0	0.3	0	0.1	-0.7	-0.8	0	0.3	-0.2	-0.8	-1.3	1	0	1.6	0	-0.5	-0.1	1.6	-0.1	1.5
	-0.9	0	0.3	0	0.1	-0.7	-0.8	0	0.3	-0.6	2.7	-0.7	-0.1	0.6	-0.4	-0.2	0	-0.4	0.1	1.5	-0.3
	-0.8	0	0.3	0	0.1	-0.7	-0.8	0	0.3	-0.1	-0.6	-3.2	-0.7	-0.6	1.8	-0.4	0.1	-1.1	0.8	1.7	-1
75	-0.9	0	0.3	0	0.1	-0.7	-0.8	0	0.3	1	0.3	0.5	0.8	0.3	0.1	0	0.4	0.3	0.9	-0.7	0
	-0.9	0	0.3	0	0.1	-0.7	-0.8	0	0.3	0.1	-1.2	-2.4	-0.4	2.4	-0.6	0.1	0.6	-1.1	-1.2	1.1	0.2
	-0.8	0	0.3	0	0.1	-0.7	-0.8	0	0.3	0.1	-1.4	0.7	1	-0.1	-0.8	0.3	-0.1	-0.9	1.9	-1.5	0.6
	-0.8	0	0.3	0	0.1	-0.7	-0.8	0	0.3	1.2	0	-0.5	0	0.6	-1.4	0.2	-0.2	-0.5	-1.3	1.8	1.6
	-0.9	0	0.3	0	0.1	-0.7	-0.8	0	0.3	-0.7	0.4	0.3	-2.1	-0.7	0.6	0.2	-0.9	1	-0.4	0.7	-3.4
	-0.8	0	0.3	0	0.2	-0.6	-0.8	0	0.3	1.7	0.9	0.7	0.1	-1.5	-1.4	-0.2	0.1	0.6	-1.3	1.7	-1.1
76	-0.9	0	0.3	0	0.1	-0.7	-0.8	0	0.3	-0.5	-1.2	-0.4	0.4	0.4	0.8	-0.2	-1.2	0.4	2.9	1.8	0.1
	-0.8	0	0.3	0	0	-0.7	-0.8	0	0.3	-1.3	0	0.9	-0.3	0.8	0.1	-0.7	-0.7	-0.9	-2.1	-0.6	0.1
	-0.9	0	0.3	0	0	-0.7	-0.8	0	0.3	-0.6	-0.4	1.1	0.5	0	-1.3	0.2	-0.1	0.4	0.5	2.5	1.6
	-0.9	0	0.3	0	0	-0.7	-0.8	0	0.3	-1.8	-1.5	-0.5	0.4	-1.5	0.1	-0.4	0.3	-0.6	0.6	-0.8	-0.5
	-0.9	0	0.3	0	0	-0.7	-0.8	0	0.3	0.1	0.5	0.9	1.8	-0.1	-1.9	0.1	-0.6	0.6	1	0.6	2.2
	-0.8	0	0.3	0	0	-0.7	-0.8	0	0.3	-1.2	0.5	1.8	-1.6	-1.1	-2.5	-0.4	-0.1	0.2	-1.3	2.6	3
77	-0.9	0	0.3	0	0	-0.7	-0.8	0	0.3	-0.9	0.6	-1.4	0.2	-0.5	0.5	0.8	-0.3	0.7	3	0.1	2
	-0.8	0	0.3	0	0	-0.7	-0.8	0	0.3	0.5	0.8	1.8	-1	0.3	0.6	-0.1	-0.6	0.6	0.4	1.1	-3.7
	-0.9	0	0.3	0	0	-0.7	-0.8	0	0.3	0.1	0.7	0.2	2.4	0.3	-0.7	0	0.5	0.7	1	0.2	1.7
	-0.8	0	0.3	0	0	-0.7	-0.8	0	0.3	1.2	-0.1	-0.2	-0.3	1.8	0.1	-0.1	0.5	0.2	4.4	-0.8	-0.2
	-0.8	0	0.3	0	0	-0.7	-0.6	0.1	0	-0.9	-1.1	-0.9	-0.2	-1.4	-1.3	-0.2	-0.5	-0.4	1.6	-1.8	0.7
	-0.8	0	0.3	0	0	-0.7	-0.9	0	0.2	0.9	1.1	0.9	-0.5	0.4	-0.8	-0.8	0.1	0.7	1.6	-0.8	-1.5
78	-0.8	0	0.3	0	0	-0.7	-0.9	0	0.3	1.3	-0.2	0.5	0.3	0.4	0.1	-0.2	0.8	0.4	0.4	-0.6	-1
	-0.8	0	0.3	0	0	-0.7	-0.9	0	0.3	1.5	-1.1	0.5	0.6	0.1	0.2	-0.2	-0.4	-0.3	1.2	0.9	-0.1
	-0.8	0	0.3	0	0	-0.7	-0.8	0	0.3	0.5	0.1	0.6	0.7	-0.7	0.6	0	0.7	-0.1	2.2	-0.2	2.1
	-0.8	0	0.3	0	0	-0.7	-0.8	0	0.3	-0.1	1.2	-1.7	0.9	-1.8	-0.1	0.6	0.4	-0.2	1	-1.4	1.3
	-0.8	0	0.3	0	0	-0.7	-0.8	0	0.3	0.1	0.3	1.4	-0.5	1.5	0.1	0.2	-0.7	0.1	0	-2.4	-1.3
	-0.8	0	0.3	0	0	-0.7	-0.8	0	0.3	-1.2	-0.5	0.2	-1.7	1.7	-0.2	0.3	0.5	-1.6	-0.3	0.7	0.7
79	-0.8	0	0.3	0	0	-0.7	-0.8	0	0.3	-1.2	0.2	0	0.3	0.8	0.9	0.5	0.4	-0.2	-0.7	1.2	-1.6
	-0.8	0	0.3	0	0	-0.7	-0.9	0	0.3	1.2	-1.5	0.6	-1.3	1.3	-0.6	0.1	-0.7	-0.7	0.9	0.8	-1
	-0.8	0	0.3	0	0	-0.7	-0.9	0	0.3	0.9	0.7	-1.6	-0.5	-0.2	-1.5	0	0.6	0.3	-0.9	-1	1.2
	-0.8	0.1	0.3	0	0	-0.7	-0.8	0	0.3	0.6	1.6	2.1	1.1	2.4	0.4	-0.3	0.4	-1	2.6	0.5	-0.5
	-0.8	0.1	0.3	0	0	-0.7	-0.9	0	0.3	-1.2	-1.6	-0.2	-0.7	-1	1.3	-0.2	-0.5	-0.5	0.2	-1.8	1.8
	-0.9	0.1	0.3	0	0	-0.7	-0.9	0	0.3	0.4	1.2	1.9	-0.3	-0.6	-0.3	0	0.4	-0.3	1.5	-0.3	-2.8
80	-0.8	0	0.4	0	0	-0.7	-0.9	0	0.3	-0.1	2	3	1.5	-1	1	0.2	0.9	-0.1	-3.9	1.6	-3.7
	-0.8	0	0.4	0	0	-0.7	-0.9	0	0.3	-0.1	1.2	0.9	0.3	0.1	0.5	-0.8	0	-0.5	-0.1	-0.1	-0.1
	-0.8	0	0.4	0	0	-0.7	-0.9	0	0.3	-2.6	-0.6	0.5	-1.9	-2.2	-1.1	0.1	0.4	0	1.2	1	-0.4
	-0.8	0	0.4	0	0	-0.7	-0.9	0	0.3	-1.2	-2.3	-0.5	-0.8	0.5	-0.6	-0.2	-1	-0.2	-0.1	-0.3	-2
	-0.8	0	0.4	0	0	-0.7	-0.9	0	0.3	1	0	-2.1	-0.3	0.2	-0.5	0.6	0.4	-0.6	0.5	1.7	1.5
	-0.8	0	0.4	0	0	-0.7	-0.9	0	0.3	-0.8	-0.7	0.5	-1	-0.8	-1	-0.2	-0.2	0.2	-0.3	-0.4	-0.4
81	-0.8	0	0.4	0	0	-0.7	-0.9	0	0.3	1.9	-1.5	-0.2	-2.9	-0.8	1	0.5	-0.3	-0.6	1.6	-0.1	1
	-0.8	0	0.4	0	0	-0.7	-0.8	0	0.3	-2	1.2	0.1	1	0.8	-0.9	0.9	0.2	0.3	0.9	0.2	-1.2
	-0.8	0	0.4	0	0	-0.7	-0.8	-0.1	0.3	-1.3	-1.3	0	-1.9	0	-0.3	0.1	-0.3	-0.1	0.6	0.6	0
	-0.8	0	0.4	0	0	-0.7	-0.8	-0.1	0.3	0.1	-1.2	0.4	1.7	-0.7	0.2	0	0.6	-0.5	1.6	0.8	0.1
	-0.8	0	0.3	0	0	-0.7	-0.9	-0.1	0.3	-1	-0.6	0.8	0.5	-2.4	0.8	0.2	-0.4	0	-1.3	-1.3	-1.1
	-0.9	0.1	0.2	0	0	-0.7	-0.8	-0.1	0.3	-1.5	-1.8	0.1	0.7	1.7	0.3	0	0.7	1.4	-3.3	-2.4	-1.9
82	-0.8	0	0.2	0	0	-0.7	-0.8	-0.1	0.3	0	0.6	1.3	-0.1	-0.8	-1.1	-0.1	0.2	0.7	1.1	-1.5	2.4
	-0.8	0	0.3	0	0	-0.7	-0.8	-0.1	0.3	-0.5	1.9	1.5	0.5	0.3	0.4	-0.1	0	0.2	0.9	-1.2	-1.4
	-0.8	0	0.4	0	0	-0.7	-0.8	-0.1	0.3	0.1	-0.5	-0.3	-0.3	-1.5	-0.6	-1.2	0.2	0	-0.9	-1.7	0.1
	-0.8	0	0.4	0	0	-0.7	-0.8	-0.1	0.3	0.1	1.1	-1.5	-1.2	-0.6	1.4	0.5	-0.1	-1.2	0.7	2	1.1
	-0.8	0.1	0.3	0	0	-0.7	-0.8	-0.1	0.3	-0.8	-1.6	0.1	-1.2	-1.1	-1.7	0.2	1.1	-0.3	0.3	2.3	-0.5
	-0.8	0.1	0.3	0	0	-0.7	-0.8	-0.1	0.3	0.1	-1.4	0.2	-0.3	0.7	1.4	-0.1	-0.6	-0.2	-3.3	-2	-0.8
83	-0.8	0.2	0.2	0	0	-0.7	-1.1	0	0.7	0.8	-1.7	-0.8	1.4	-0.1	1.7	0.2	-0.2	0	2.6	1.3	1.4
	-0.8	0.2	0.2	0	0	-0.7	-0.8	0.1	0.3	-1.5	1.3	0.9	0.6	0.7	-0.1	0.4	-0.2	-0.1	3.3	-1.1	0.5
	-0.8	0.1	0.2	0	0	-0.7	-0.9	0.1	0.3	0.4	0.4	0.3	-0.6	0.5	-0.3	-0.2	0.1	0.1	0.5	2.3	-0.6
	-0.8	0.1	0.2	0	0	-0.7	-0.9	0.1	0.3	-1.3	-0.6	0.1	-0.1	1.2	-1.4	1	-0.4	-0.7	0.1	-2.5	1.9
	-0.8	0.1	0.2	0	0	-0.7	-0.9	0	0.3	1	0.7	-1.2	0.7	-0.1	-2.1	0.6	0.1	-0.4	1.4	-0.3	-0.5
	-0.8	0.1	0.2	0	0	-0.7	-0.9	0	0.3	-1.8	2.3	0	0.5	-0.6	-0.6	0.1	1.1	1.4	-2.2	-1	2.4
84	-0.8	0.1	0.2	0	0	-0.7	-0.9	0	0.3	1	-0.3	0.1	-0.4	0.9	1.4	0	-1	0.1	2.7	-0.5	-1.6
	-0.8	0.1	0.2	0	0	-0.7	-0.8	0	0.3	0.1	0.4	0.4	-0.7	0	0.4	0.2	0.6	0.1	-0.5	-1.1	-2
	-0.8	0.1	0.2	0	0	-0.7	-0.9	0.1	0.3	0.5	0	-1.6	-0.6	0.7	0.1	0.3	-0.7	-0.1	0.1	0.7	0.3
	-0.8	0.1	0.2	0	0	-0.7	-0.8	-0.1	0.3	1.9	-0.3	0.2	0.5	-0.5	0.6	0.2	0.3	-0.6	0.8	-2.8	-1.8
	-0.8	0.1	0.2	0	0	-0.7	-0.8	-0.1	0.3	-1.5	0	0.2	0.8	-0.4	0.5	-0.1	-0.6	0.4	0.6	-1.2	-1.2
	-0.8	0.1	0.2	0	0	-0.7	-0.8	0	0.3	-0.5	1.4	-0.9	-0.5	0.5	-0.6	-0.5	-0.4	-0.3	0.2	1.6	-0.2
85	-0.8	0.1	0.2	0	0	-0.7	-0.8	0	0.3	0.4	2.2	0.6	-1.3	-0.2	2	-0.5	0.1	-0.2	1.8	-0.1	1.1
	-0.8	0.2	0.2	0	0	-0.7	-0.8	0	0.3	0	0	-0.1	-0.1	-0.3	-0.7	-0.1	0.6	-0.2	-1.2	1.5	1.7
	-0.8	0.2	0.2	0	0	-0.7	-0.8	-0.1	0.3	0.7	-0.2	-0.6	0.4	-1.7	-0.6	-0.6	1.3	-0.2	1.7	0.4	0.6
	-0.8	0.2	0.2	0	0	-0.7	-0.9	0.1	0.3	1.9	-0.9	-0.5	0.8	0.3	0.7	0.2	0.7	0.1	-0.3	-0.5	0.9
	-0.8	0.1	0.2	0	0	-0.7	-0.9	0.1	0.2	2.4	1.3	1.5	-0.6	-0.7	0.7	0.2	1.2	0	-0.2	1.2	-0.5
	-0.8	0.1	0.2	0	0	-0.7	-0.9	0	0.3	-0.4	-0.1	1	-0.2	-0.1	-0.4	0.3	-0.2	0	-1.1	2.2	-2.2
86	-0.8	0.1	0.3	0	0	-0.7	-0.9	0	0.2	1.3	-0.8	0.2	-0.3	2.5	0.6	0.3	0	0.4	0.6	1.9	0.2
	-0.8	0.1	0.2	0	0	-0.7	-0.9	0	0.2	1	1.4	1.4	0.3	0.2	2.2	-0.9	0.1	-0.6	-1.9	1.7	2.1
	-0.8	0.1	0.3	0	0	-0.7	-0.9	0	0.2	0.6	-0.1	-1.1	0.4	0.2	-0.4	0.5	0.1	0.2	-1.5	-0.6	-2
	-0.8	0.1	0.3	0	0	-0.7	-0.9	0	0.2	-0.3	-0.8	0.5	0.2	0.4	0	0.3	0.3	-0.2	0.3	-0.3	0
	-0.8	0.1	0.2	0	0	-0.7	-0.9	0	0.2	0.4	-0.4	-1.5	-0.2	0	-0.1	-0.3	0.8	1	1.3	0.6	-0.1
	-0.8	0.1	0.3	0	0	-0.7	-0.8	0	0.2	-0.3	-0.2	0	0.7	-0.5	-0.5	0.2	-0.5	0.3	-2.1	-0.5	-1.1
87	-0.8	0.1	0.2	0	0	-0.7	-0.9	0	0.2	0.6	1.5	-0.5	-0.3	-0.8	2.2	0.3	-0.4	-0.4	1.1	1.8	-2
	-0.8	0.1	0.3	0	0	-0.7	-0.9	0	0.2	-0.2	0.5	0.6	0.1	-1.4	1.3	0.1	0	0.2	2	1	1.1
	-0.9	0.1	0.3	0	0	-0.7	-0.9	0	0.2	-1.8	2.1	1.4	0.1	-1.4	2.7	-0.1	-0.3	0.4	-2.3	0.3	-2.1
	-0.8	0.1	0.3	0	0	-0.7	-0.9	0	0.2	2.4	0.8	-0.8	-0.5	-0.9	0.5	-0.8	-0.5	-0.7	1.1	0	0.9
	-0.8	0.1	0.3	0	0	-0.7	-0.9	0	0.2	-1.2	1.2	-1	0.2	0.4	-0.6	0.2	0.4	0.9	1	-0.6	-1.5
	-0.8	0.1	0.2	0	0	-0.7	-0.9	0	0.2	1	1.9	-0.7	-0.8	1.9	-1.4	-0.5	0	0.1	0.8	0.4	-2.8
88	-0.8	0.1	0.2	0	0	-0.7	-0.9	0	0.2	0.5	-1.4	0.5	-1	-1.3	-0.7	-0.1	0.4	0.7	2.9	1.7	-0.1
	-0.8	0.1	0.2	0	0	-0.7	-0.9	0	0.2	-1.3	-1	0.2	0.2	-0.2	-0.5	-1.2	0.6	0.8	0.3	0	-0.4
	-0.8	0.1	0.2	0	0	-0.7	-0.9	0	0.2	2.7	-0.2	0.5	0.9	-0.1	1	-0.3	-0.9	0.1	0	1.1	1
	-0.8	0.1	0.2	0	0	-0.7	-0.9	0	0.2	-0.5	0.3	-0.9	0.4	1.4	0.8	-0.2	-0.3	0.2	2.8	-1.7	0.4
	-0.8	0.1	0.2	0	0	-0.7	-0.9	0	0.2	0.1	1.2	1.1	1.6	-0.9	-0.7	0.2	-0.3	0.8	-1.3	-0.4	2.4
	-0.8	0.1	0.2	0	0	-0.7	-0.9	0	0.2	0.3	-2.1	1	0.3	0	0.9	-0.1	-0.3	-0.2	0.9	0	-0.2
89	-0.8	0.1	0.2	0	0	-0.7	-0.9	0	0.2	0.8	2.5	-1	0	0.3	-0.7	0.1	-0.6	0.7	0.6	1.1	-0.4
	-0.8	0.1	0.2	0	0	-0.7	-0.8	-0.1	0.4	0.2	0.6	0.9	-0.1	-0.9	0.2	-0.1	-0.4	0.5	-0.2	-2	-2
	-0.8	0.1	0.2	0	0	-0.7	-0.9	0	0.3	-1.5	0.9	1.6	-1.2	-0.1	-1.2	1	0.4	0	-3	0.5	-0.8
	-0.8	0.1	0.2	0	0	-0.7	-0.8	0.2	0.3	0.8	1.5	-0.5	-0.2	1.5	-1.1	-0.2	0.2	0.5	0.5	2.8	2.7
	-0.8	0.2	0.2	0	0	-0.7	-0.8	0.2	0.2	0.4	-0.3	0.2	2	-0.9	-1.7	-0.7	-0.9	0.4	-1.7	0.6	0.2
	-0.8	0.2	0.2	0	0	-0.7	-0.8	0.1	0.3	0.5	-0.5	1.8	-1.7	-0.2	-0.4	-0.5	-0.2	1	1.8	-1.6	-1.4
90	-0.8	0.2	0.2	0	0	-0.7	-0.8	0.2	0.3	-0.2	0.7	-1.1	-3.3	0.3	-0.8	-0.2	0.7	-0.4	-0.7	1.8	1.7
	-0.8	0.2	0.2	0	0	-0.7	-0.8	0.1	0.3	0.5	1.7	0.1	0.8	-2.3	-1.5	0.5	-1.4	-0.1	1.3	-0.1	-0.4
	-0.8	0.2	0.2	0	0	-0.7	-0.9	0	0.3	0.7	-0.3	0.5	-0.5	-1.4	0.1	0.8	0.4	-0.7	1.1	-1.4	-0.9
	-0.8	0.2	0.2	0	0	-0.7	-0.8	0	0.3	0.1	0.1	-0.5	1.1	-1.5	0.5	0.3	0.4	-0.2	-1.9	1.1	0.9
	-0.8	0.2	0.2	0	0	-0.7	-0.9	0	0.3	1	-1	-0.8	0.7	-0.4	-0.4	0.3	-0.4	-0.7	-1	0	1.1
	-0.8	0.2	0.2	0	0	-0.7	-0.9	0	0.3	-1.2	0.6	0.9	0.2	0.2	-0.1	-1	0.3	0.4	-0.7	2.1	-0.7
91	-0.8	0.2	0.2	0	0	-0.7	-0.9	0	0.3	-0.4	1.2	0.8	1.7	-0.3	-2	-0.5	-0.1	0.1	-0.4	4.1	-0.3
	-0.8	0.2	0.2	0	0	-0.7	-0.9	0	0.3	-0.9	0.7	0.4	0.8	2.4	0.1	-0.3	-0.5	-0.3	0.1	0.4	0.9
	-0.8	0.2	0.2	0	0	-0.7	-0.9	0	0.3	0.4	1.2	0.8	0.7	1.3	-1.5	0.5	-0.4	0.5	-0.2	0.7	-1
	-0.8	0.2	0.2	0	0	-0.7	-0.9	0	0.3	-1.1	0.4	0.6	0.7	0.4	-1	-0.4	0.2	-0.5	-2.1	-1.5	0.7
	-0.8	0.2	0.2	0	0	-0.7	-0.9	0	0.3	-0.1	2	0.7	0	0.1	0	0.4	-0.2	-0.8	1.5	-1.8	1.3
	-0.8	0.2	0.2	0	0	-0.7	-0.9	0	0.3	1.5	-0.6	0.4	0.2	-0.1	1.9	0.6	0.7	0.3	-1.6	1.2	0.9
92	-0.8	0.2	0.2	0	0	-0.7	-0.9	0	0.3	1.4	-0.3	0.3	-1.9	1.8	0	1	0.3	0.2	-0.1	-1.7	-0.6
	-0.8	0.1	0.2	0	0	-0.7	-0.9	0	0.3	1.9	1.7	1.1	0.6	1.6	0.1	0.1	-0.3	-0.6	0.2	1.3	-1.7
	-0.8	0.2	0.2	0	0	-0.7	-0.9	0	0.3	-1.1	0.8	-0.4	-1.2	1.9	0.4	1.5	0.1	-0.2	-0.8	-1.8	-1.5
	-0.8	0.1	0.2	0	0	-0.7	-0.9	0	0.3	0.2	0.1	-0.1	1.8	0.8	0.1	-0.5	0.3	0.3	-0.2	-0.4	-1.3
	-0.8	0.1	0.2	0	0	-0.7	-0.9	0	0.3	-0.1	1.2	-1.1	0	-0.3	0.4	0.3	-0.1	0.6	-1.6	-1.2	-1
	-0.8	0.1	0.2	0	0	-0.7	-0.9	0	0.3	0.1	0.6	1.2	1	-0.9	0.4	-0.3	-0.1	0.2	1.6	1.1	2.4
93	-0.8	0.1	0.2	0	0	-0.7	-0.9	0	0.3	1.8	0.4	0.7	-2	-0.3	0.3	-0.3	1.3	-1.1	-1.7	3.5	-0.7
	-0.8	0.1	0.2	0	0	-0.7	-0.9	0	0.3	-0.2	-0.4	-0.1	0.9	0.6	-1.8	0.8	0.2	0.1	0.6	-0.4	-1
	-0.8	0.1	0.2	0	0	-0.7	-0.9	0	0.2	2.2	1.1	-0.6	1.1	-1	0.3	-0.1	-0.2	-0.4	0.2	-0.9	-0.5
	-0.8	0.1	0.2	0	0	-0.7	-0.9	0.1	0.2	-0.6	-0.7	-0.1	-2.5	-0.8	0.1	0.2	0.3	0.5	1	-3.2	-1.3
	-0.8	0.1	0.2	0	0	-0.7	-0.9	0	0.3	1.3	2.3	1	-0.8	0.1	0.8	0.5	0.6	0	-1	-0.3	1.5
	-0.8	0.1	0.2	0	0	-0.7	-0.9	0	0.3	-0.9	-0.2	0.3	-1.3	-0.4	0.7	0.1	-0.5	0.2	1.2	-0.4	-1.3
94	-0.8	0.1	0.2	0	0	-0.7	-0.8	-0.1	0.3	-1.1	0	0.2	-0.7	0.8	0.1	0.1	0.5	0	0.4	0.6	-0.4
	-0.8	0.1	0.2	0	0	-0.7	-0.9	0.1	0.2	0.2	-1.8	1.4	1.5	-0.8	0.9	-0.2	0.5	0.6	1.2	-1.2	0.1
	-0.8	0.1	0.2	0	0	-0.7	-0.9	0	0.3	-0.2	1	0.1	0.8	1.4	-1	-1	-0.8	-0.6	-0.8	-1	-1.1
	-0.8	0.1	0.2	0	0	-0.7	-0.8	-0.1	0.4	-0.1	2.6	1.6	-0.1	-1	-0.3	-0.3	0	-0.7	-0.1	-0.8	1.7
	-0.8	0.2	0.2	0	0	-0.7	-0.8	-0.1	0.4	-0.3	1.1	-0.2	0	0.9	1	0.3	-0.8	1.1	-1.5	0.5	-0.7
	-0.6	0.2	0.3	0	0	-0.7	-0.8	-0.1	0.4	-0.1	0.4	1.1	1.5	-0.6	-0.6	-0.1	-0.1	0.2	-1.9	0.9	-2
95	-0.8	0	0.4	0	0	-0.7	-0.8	-0.1	0.4	-1.7	-0.6	2	-0.2	-0.8	0.6	0.9	0	0.1	-1.1	0.1	-1.3
	-0.8	0	0.3	0	0	-0.7	-0.8	-0.1	0.4	0.2	1.8	1.8	0.7	0.2	0.1	0.8	0.3	0.7	0.4	0.4	1.7
	-0.9	0	0.2	0	0	-0.7	-0.8	-0.1	0.4	0.1	-0.9	0.9	0.6	-0.2	0.2	0.8	-0.7	0.3	-1	-0.7	0.3
	-0.9	0.1	0.2	0	0	-0.7	-0.8	-0.1	0.4	1.3	1.1	1.6	-0.5	1.1	-0.3	0.3	-0.6	-0.7	-1.5	-1	0.7
	-0.9	0.2	0.2	0	0	-0.7	-0.8	-0.1	0.4	-0.8	0.6	-0.4	1	1.3	1.4	0.1	-0.5	0.8	-0.1	0.2	-0.7
	-0.7	0.5	0.2	0	0	-0.7	-0.8	-0.1	0.4	-0.3	-0.2	0.5	-0.1	0.2	0.3	0.9	-0.3	-0.4	0.6	1.3	0.1
96	-0.8	0.1	0.3	0	0	-0.7	-0.8	-0.1	0.4	2.2	0.2	-1.7	1.2	-0.3	0.1	-0.3	0.4	0.7	1.7	-2.1	-1.9
	-0.8	0	0.3	0	0	-0.7	-0.8	-0.1	0.4	-1.2	0.3	-1.1	1.4	-0.5	0	-0.6	-0.4	0.1	2.7	-2.3	0.7
	-0.8	0	0.3	0	0	-0.7	-0.8	0	0.4	-0.5	-0.3	-0.1	0.2	-0.1	0.6	-0.3	0.1	0.3	0.9	-0.8	-1.1
	-0.8	0	0.3	0	0	-0.7	-0.8	-0.1	0.4	0.4	0.3	0.9	-2.2	0.6	-0.9	-0.5	0.4	0.3	-0.9	0.5	0.2
	-0.8	0	0.3	0	0	-0.7	-0.8	-0.1	0.4	-0.7	0.7	-0.4	0.6	0.5	1.5	0	-0.3	0.2	1.2	0.2	0.1
	-0.8	0	0.3	0	0	-0.7	-0.8	-0.1	0.4	1.4	0.2	1.8	0.2	1.1	1.6	-0.5	0.3	0.5	-0.6	-0.8	1
97	-0.8	0	0.3	-0.1	0.2	-0.6	-0.8	-0.1	0.4	-0.4	-0.2	-0.7	0.9	-0.3	1.5	-0.9	0.5	-0.6	-2.1	-0.5	0.4
	-0.8	0	0.3	0	0.2	-0.7	-0.8	0	0.4	0.1	0	0.2	0	0.5	0.1	-0.2	0.8	-0.3	0.1	-1.9	0.7
	-0.8	0	0.3	0	0.2	-0.7	-0.8	0	0.4	-1	-1.1	0.2	1.2	1.6	-2.2	0.1	0.5	0.2	-0.5	-1	-0.2
	-0.8	0	0.3	0	0.2	-0.7	-0.8	0	0.4	-1.4	-0.2	-0.3	0	0.9	2.2	-0.3	-0.4	-0.5	0.1	1.3	-1.2
	-0.8	0	0.3	0	0.2	-0.7	-0.8	-0.1	0.4	0.5	-0.9	0.1	0.9	-2.1	0	1	-1.1	0.3	-0.2	-0.6	1.7
	-0.8	0	0.3	0	0.2	-0.7	-0.8	-0.1	0.4	0.3	-0.3	1.2	-0.5	0.2	0.6	0.9	-0.4	-0.2	-1.5	0.1	2.9
98	-0.8	0	0.3	0	0.2	-0.7	-0.8	-0.1	0.4	-1.8	0.5	-0.5	0.8	0	-1.4	-0.4	0.2	0.3	1.6	0	0.8
	-0.8	0	0.3	0	0.2	-0.6	-0.8	-0.1	0.4	0.3	-0.4	1.8	0.6	0.7	0.4	0.4	0.1	-0.3	0.4	1.2	-3.9
	-0.8	0	0.3	0	0.2	-0.7	-0.8	-0.1	0.4	0.5	-1.4	1.5	-1	-1.4	-0.1	-0.1	0.7	-0.4	0.7	-1.5	1.4
	-0.8	0	0.3	0	0.1	-0.7	-0.8	-0.1	0.4	0.1	-0.3	0.9	0.3	-0.2	0.9	0.1	-0.1	0.5	1	1.4	-0.3
	-0.8	0	0.3	0	0.1	-0.7	-0.8	-0.1	0.4	0.4	-0.6	-1.1	1.3	-0.1	0.9	0.6	0	0.3	0.1	-2.6	1.1
	-0.8	0	0.3	0	0.1	-0.7	-0.8	-0.1	0.3	2.2	1	-1.3	0.7	-0.4	0.3	0.5	-0.4	0.2	0.6	1.8	-2.9
99	-0.8	0	0.3	0	0.1	-0.7	-0.8	0	0.3	-0.9	0.9	0	0.2	-0.1	0.8	0.3	0.7	0.2	2.3	-0.4	-2.6
	-0.8	0	0.3	0	0.1	-0.7	-0.8	0	0.4	1.3	-0.8	-0.4	-0.7	-1.4	-0.8	0.7	0.5	0.5	-4.1	-0.5	-2.5
	-0.8	0	0.3	0	0.1	-0.7	-0.8	-0.1	0.4	1.8	0.5	-0.1	-0.2	0.2	-1.4	0.4	0	0.4	-1.2	-1.9	-0.4
	-0.8	0	0.3	0	0.1	-0.7	-0.8	0	0.4	-0.6	1.6	0.4	-0.7	0.5	-0.3	0.2	0.2	-0.3	-2.2	-2.3	-0.4
	-0.8	0.2	0.3	0	0.1	-0.7	-0.8	0	0.4	0.7	-1.2	0.9	2.1	-1.2	-0.5	0.2	0.4	-0.3	-1.7	-1.1	0.7
	-0.8	0.1	0.3	0	0.1	-0.7	-0.8	0	0.4	2	-1.6	0.6	-0.8	-0.2	0	0.4	0.2	0.2	-0.9	-0.6	-2.2
100	-0.9	0	0.2	0	0.1	-0.7	-0.8	0	0.4	2.1	-0.7	0.6	-1	0.4	-0.1	-0.5	-0.7	-0.6	0.2	-0.3	1.9
	-0.9	0.4	0.2	0	0.1	-0.7	-0.8	-0.1	0.4	0.6	1.2	1.9	-2	0	-2.3	-0.8	0.4	0	2.4	-1.4	-2.2
	-0.8	0.1	0.2	0	0.1	-0.7	-0.8	0	0.4	-0.3	0.9	-2.7	1.2	2.2	0.3	0	-0.1	-0.3	2.4	0.1	1.9
	-0.8	-0.1	0.4	0	0.1	-0.7	-0.8	0	0.4	0.2	-0.8	0	0.8	0.1	-1.3	0.7	-0.2	0.2	-0.1	1.2	2.8
	-0.8	0.4	0.3	0	0.1	-0.7	-0.8	0	0.4	0.1	0.2	-2.5	-0.2	1.3	-0.4	-0.1	-0.3	0.2	-1.3	-0.3	-0.9
	-0.8	0.2	0.2	0	0.1	-0.7	-0.8	0	0.4	-1.5	1	0	-0.7	0.2	0.1	-1.4	-0.1	-0.3	2.2	-1.4	0.9
101	-0.8	0.2	0.2	0	0.1	-0.7	-0.8	-0.1	0.4	1.6	0.1	-0.7	0.4	0.4	0.3	0.7	0.5	-0.5	-2.2	0.9	-0.9
	-0.8	0.2	0.2	0	0.1	-0.7	-0.8	-0.1	0.4	0.1	0.5	0.4	-0.4	0.2	-1.7	-0.3	0	0.4	-0.2	-2.1	1.9
	-0.8	0.2	0.2	0	0.1	-0.7	-0.8	-0.1	0.4	-0.9	-2.1	-0.4	0.1	-1.3	0.3	0.3	0.2	-0.2	-2.3	-0.1	1
	-0.8	0.2	0.2	0	0.1	-0.7	-0.8	-0.1	0.4	0.2	1.3	0	-0.3	1.5	-1.2	0.3	-0.1	-0.6	-0.9	1.2	-0.7
	-0.8	0.3	0.2	0	0.1	-0.7	-0.8	-0.1	0.4	-0.1	-2.4	0.7	-0.1	-1.4	-1	0	0.1	-0.1	1.7	-1.8	-1.3
	-0.8	0.3	0.2	0	0.1	-0.7	-0.8	0	0.4	0.5	-1.1	0.3	2.3	0.5	-0.4	-0.5	0.3	-0.2	-1.3	0	0
102	-0.7	-0.2	0.3	0	0.1	-0.7	-0.8	-0.1	0.4	1.1	0.2	0.8	1.1	1	0.6	0.2	0.5	-0.6	0.7	-2.2	-3.9
	-0.8	0	0.3	0	0.1	-0.7	-0.8	-0.1	0.4	0	1.2	-1.3	-1.4	0.2	0.9	-0.3	0.2	-0.1	0.1	-0.6	-0.9
	-0.9	0	0.3	0	0.1	-0.7	-0.8	-0.1	0.4	0.4	0	-0.1	0.1	0.5	0	0.8	0.2	0.2	2.6	-0.3	-0.7
	-0.8	0	0.3	0	0.1	-0.7	-0.8	-0.1	0.4	-0.5	-1	0.5	-1.3	-0.2	0	0	0.5	0.8	-2.7	0.8	0.8
	-0.9	0	0.3	0	0.1	-0.7	-0.8	-0.1	0.4	0.4	0.4	-0.7	-1.2	-0.4	-0.4	1	-0.4	0.3	0.1	2.3	0.3
	-0.8	0	0.3	0	0.1	-0.7	-0.8	-0.1	0.4	0.8	-1	-0.7	1.6	-0.6	1.6	-1.1	-0.2	-0.1	-0.2	0.7	-1.9
103	-0.8	0	0.3	0	0.1	-0.7	-0.8	-0.1	0.4	1	0.2	-0.3	0.7	0.7	-0.4	-0.3	-0.1	0.3	2.1	-2.1	-0.1
	-0.8	0	0.3	0	0.1	-0.7	-0.8	-0.1	0.4	-0.1	0.4	-0.1	0.6	0.3	0.6	1	0.4	0	0	-1.2	-1.5
	-0.8	0	0.3	0	0.1	-0.7	-0.8	-0.1	0.4	-0.5	-1.1	1.1	-0.1	0.8	-1.1	-0.6	0.5	0.5	-0.4	-0.4	0.3
	-0.8	0	0.3	0	0.1	-0.7	-0.8	0	0.4	0.9	1	-0.4	-0.1	-1.8	0.5	-0.1	0.1	0.2	-1.1	1.9	0.4
	-0.8	0	0.3	0	0.1	-0.7	-0.8	-0.1	0.4	-0.1	0.1	-1.5	1.2	-1.3	0.9	0.1	0.5	0.3	2.4	-0.2	-1.4
	-0.8	0	0.3	0	0.1	-0.7	-0.8	0	0.4	-0.4	-1.4	-1.7	-1.6	1.5	-0.8	0.5	0.5	-0.5	-0.2	-2.8	1.3
104	-0.9	0	0.3	0	0.1	-0.7	-0.8	0	0.4	-0.2	-0.8	0.1	2.4	-0.6	-0.5	0.1	0.1	0.2	1.1	0.1	-1.5
	-0.8	0.1	0.3	0	0.1	-0.7	-0.8	0	0.4	-2	0.6	-0.9	-0.7	0	1	-0.2	0	0.1	0.4	0.3	2.2
	-0.8	0.1	0.3	0	0.1	-0.7	-0.8	0	0.4	2.3	1.8	-0.7	0.3	-0.8	2.8	0.7	0.6	0.3	-0.5	-1.2	-1.4
	-0.8	0	0.3	0	0.1	-0.7	-0.8	0	0.4	1.6	1.9	0.9	0.9	0.2	0.4	0.6	0.6	0.3	0.6	-2.8	0.8
	-0.8	0	0.3	0	0.1	-0.7	-0.8	0	0.4	0	1.1	0.2	1.7	0.4	-2	0.1	0.1	-0.3	0.3	-4.4	-1
	-0.8	0	0.3	0	0.1	-0.7	-0.8	0	0.3	0.4	-0.2	-0.2	0.3	-1	-0.5	0.3	-0.4	-0.5	0.2	-2.3	1.4
105	-0.8	0	0.3	0	0.1	-0.7	-0.8	0	0.3	0.3	1.5	1.7	2	-0.4	0.4	-0.1	0	-0.7	2.9	-1.9	-2.8
	-0.8	0	0.3	0	0.1	-0.7	-0.8	0.2	0.3	1.2	1.5	0.9	0	-0.2	0.9	0.1	0.5	0.3	-0.1	-1.5	-0.6
	-0.8	0	0.3	0	0.1	-0.7	-0.8	0.2	0.3	0.4	-0.8	0.2	-1.4	0.1	2.2	-0.9	-0.4	-1	-0.8	1.4	-0.6
	-0.8	0	0.3	0	0.1	-0.7	-0.8	0.1	0.3	-0.1	1.2	-0.1	-1.4	0.2	1.5	-0.5	-0.5	0	-0.7	1.6	-0.1
	-0.8	0	0.3	0	0.1	-0.7	-0.8	0.1	0.3	-1.4	-2	-0.5	-0.2	-0.8	-0.3	-0.2	1.6	0.7	-0.1	-0.7	3.6
	-0.8	0	0.3	0	0.1	-0.7	-0.8	0.1	0.3	-0.4	-0.6	2	0	1.1	0.4	-0.3	0.2	0.2	0.2	-2.9	1
106	-0.8	0	0.3	0	0.1	-0.7	-0.8	0.1	0.3	0.3	-0.8	-0.7	-0.9	-1.8	-0.3	0	0.3	-0.3	-2.3	1.2	1.2
	-0.8	0	0.3	0	0.1	-0.7	-0.8	0.1	0.3	0.1	-1.7	-0.3	0.7	0.6	1.7	0	-0.8	-0.4	0.4	2.1	-0.1
	-0.9	0	0.3	0	0.1	-0.7	-0.8	0.2	0.3	1	-0.4	-0.5	0.3	0	-1.4	0.2	-1	0.5	0.7	-0.3	2.3
	-0.8	0	0.3	0	0.1	-0.7	-0.8	0.2	0.3	0.3	1.5	-0.1	1	1.6	0.1	-0.3	0.2	0.1	0.1	3.1	0.3
	-0.8	0	0.3	0	0.1	-0.7	-0.8	0.2	0.3	1.9	-0.2	0.2	-1.5	-0.4	-0.6	-0.4	0.3	0	-3.4	-0.6	2.3
	-0.9	0	0.3	0	0.1	-0.7	-0.8	0.1	0.2	1.8	0	-0.1	-1.5	0	-0.7	-0.2	0.1	0.1	-1.6	-3.3	-0.8
107	-0.8	0	0.3	0	0.1	-0.7	-0.8	0.2	0.3	1.3	0	0.1	1.8	0.4	0.2	0.4	-0.2	-0.7	2.3	1.1	-0.5
	-0.8	0	0.3	0	0.1	-0.7	-0.8	0.2	0.3	-1	-0.8	0.5	0	0.6	0.5	0.1	0	-0.2	0.3	0	-1.9
	-0.8	0	0.3	0	0.1	-0.7	-0.8	0.1	0.3	-0.3	-0.8	0.6	-0.6	-0.5	-0.2	0	-0.3	0.2	0.3	2	-0.4
	-0.8	0	0.3	0	0.1	-0.7	-0.8	0.1	0.3	-1.7	1.5	0.7	0.9	0	-1.6	1.3	-0.2	0.4	1.3	-1	-1
	-0.8	0	0.3	0	0.1	-0.7	-0.8	0.1	0.3	1.1	0.6	0.1	-0.1	-0.1	-0.5	0.6	0	0.3	2.5	0.4	-0.4
	-0.8	0	0.3	0	0.1	-0.7	-0.8	0.1	0.3	-1	1.5	0.2	-0.5	-0.7	-0.3	-0.5	0.2	-0.1	-0.6	-1.6	-0.6
108	-0.9	0	0.3	0	0.1	-0.7	-0.8	0.1	0.3	-0.5	-0.6	-0.4	-0.8	-0.4	-1.2	0.4	0.4	0.1	-0.7	-2.2	4.3
	-0.9	0	0.3	0	0.1	-0.7	-0.8	0.2	0.2	-1.3	1.9	-0.2	-0.4	0.3	-1.1	-1.1	0	0.4	-0.8	-0.9	1.3
	-0.9	0	0.3	0	0.1	-0.7	-0.8	0.2	0.2	-0.6	0	0.7	-0.6	-0.2	-0.9	-0.1	0.3	-0.7	0.1	-0.3	0.2
	-0.9	0.1	0.3	0	0.1	-0.7	-0.8	0.1	0.2	-2	-0.9	-0.1	-0.7	-1.1	0	0.6	-0.7	-0.4	-1.8	-2.1	0.9
	-0.9	0	0.2	0	0.1	-0.7	-0.8	0.3	0.3	1.4	-1.4	-2.2	-1.2	-1.2	0.8	0.1	-0.5	-0.1	2.6	-0.6	-1.4
	-1.1	-0.7	0.9	0	0.1	-0.7	-0.8	0.2	0.3	-1.9	0	1.8	-0.9	0.1	1.4	-0.7	0.7	0.3	0.8	3	-2
109	-0.8	0	0.3	0	0.1	-0.7	-0.8	0.2	0.2	-1	-0.2	-0.3	-2.1	0.1	-1.6	-0.2	0.4	0.5	-2.3	1.9	0.7
	-0.9	0	0.3	0	0.1	-0.7	-0.8	0.2	0.2	-0.1	0.2	-1.6	-0.1	0.2	0.2	-0.1	0.2	0.2	1.5	0.4	0.3
	-0.9	0.2	0	0	0.1	-0.7	-0.8	0.2	0.3	1.5	-0.5	-0.3	-2.2	-0.7	0.8	-0.3	0.7	-1	-0.4	1.4	-0.3
	-0.9	0	0.3	0	0.1	-0.7	-0.9	0.9	0.1	-1	-2.1	1.1	0.3	0.5	-1.4	-0.7	-0.6	-0.3	0.2	0.1	-2.5
	-0.8	0	0.3	0	0.1	-0.7	-0.9	0	0.3	-0.5	0.3	-1.7	0	-1.6	0.7	-0.4	0	-0.7	-0.1	-1.9	1.7
	-0.8	0	0.3	0	0.1	-0.7	-0.8	0	0	0	0.4	-2.8	-0.6	-0.6	-0.6	0.7	0.6	0.3	-1.6	-2.7	0.9
110	-0.8	0	0.3	0	0.1	-0.7	-0.9	0.1	0.2	-0.6	-0.3	1.4	-0.3	0	0.5	-0.1	0.8	-0.1	-3.3	0.5	-1
	-0.8	0	0.3	0	0.1	-0.7	-0.8	0.1	0.2	-1.4	0.4	-1.4	0.3	-0.8	-1.3	0	0.8	0.9	-2.4	0.4	0
	-0.8	0	0.3	0	0.1	-0.7	-0.8	0.1	0.2	0.6	0	-0.3	-0.7	0.2	-1.3	-0.9	-0.5	-0.2	1.8	-1	-0.7
	-0.8	0	0.3	0	0.1	-0.7	-0.8	0.1	0.2	-1.6	-0.3	0	-2.1	0.7	-0.2	1	-0.1	-0.2	-0.3	-1	1.3
	-0.8	0	0.4	0	0.1	-0.7	-0.8	0.1	0.2	-0.4	1	0.2	-0.9	-0.3	-0.6	-0.2	0.8	-0.6	-1.2	0	0.9
	-0.8	0	0.4	0	0.1	-0.7	-0.8	0.1	0.2	0.3	-0.9	1.5	0.8	0.1	1	-0.7	0.2	-0.6	-1	0.6	1.1
111	-0.8	0	0.4	0	0.1	-0.7	-0.8	0.1	0.2	-1.8	0.6	1.1	0.2	-0.2	-1.1	-0.4	0.5	0.6	-0.9	-2.1	-1.2
	-0.8	0	0.4	0	0.1	-0.7	-0.8	0.1	0.2	0.6	-0.1	0.5	0	0.5	-0.5	-0.8	0.5	0	1.6	-1.1	0.2
	-0.8	0	0.4	0	0.1	-0.7	-0.9	0.1	0.2	0.3	1.2	0	0.3	-1	-0.3	-0.2	0.4	-0.6	0.6	-2	1.1
	-0.8	0	0.4	0	0.1	-0.7	-0.8	0.2	0.3	-0.6	0.5	-0.7	0.5	2.2	1.8	0.9	-0.5	0.9	1.6	-3.6	0.5
	-0.8	0	0.3	0	0.1	-0.7	-0.8	0.2	0.2	1.3	0.5	-0.1	0	-1.7	-1.8	-0.8	-0.1	-0.2	-0.8	-0.5	-0.7
	-0.8	0	0.3	0	0.1	-0.7	-0.8	0.2	0.3	1.3	1.2	1.1	-0.2	-0.4	-0.2	0.1	0.2	-0.2	0.6	-0.1	-1.1
112	-0.8	0	0.3	0	0.1	-0.7	-0.8	0.2	0.3	1.2	-1.3	1	0.4	0	-1.2	0.3	0.9	-0.2	1.1	1.9	-0.2
	-0.8	0	0.3	0	0.1	-0.7	-0.8	0.2	0.3	-0.6	0.9	0.3	-0.5	-1.2	-1.3	-0.3	0.6	0	3.3	3.1	1.2
	-0.8	0	0.3	0	0.1	-0.7	-0.8	0.2	0.2	-2.1	-1.1	-0.3	0.8	0.2	0.6	-0.6	-0.1	0.7	-1.9	-0.3	3.8
	-0.8	0	0.3	0	0.1	-0.7	-0.8	0.2	0.2	-2.2	-0.7	0.4	-0.4	-0.5	0	0.8	-0.1	1	-2.2	1.7	0.3
	-0.8	0	0.3	0	0.1	-0.7	-0.8	0.2	0.2	0.9	-0.2	-1.1	0.2	0.9	-2.4	-1	-0.3	-0.2	-2.2	-0.9	-1.7
	-0.8	0	0.3	0	0.1	-0.7	-0.8	0.2	0.3	-0.2	-0.6	0.1	-1.3	1	1.2	0.3	0.7	-0.1	1.7	0.8	-4.1
113	-0.8	0	0.3	0	0.1	-0.7	-0.8	0.2	0.3	0.1	0.5	0	0.8	0.8	1.4	0.2	0.2	-0.4	-2.2	-0.7	1.7
	-0.8	0	0.3	0	0.1	-0.7	-0.8	0.2	0.3	0.1	0.4	0.9	1	1	1.6	-0.1	0.2	-0.2	-0.8	1.2	-2.6
	-0.8	0	0.3	0	0.1	-0.7	-0.8	0.2	0.3	-0.2	1	0.5	-0.3	-0.4	0.1	-0.6	-0.9	0.1	0.1	-1.2	-1.4
	-0.8	0	0.3	0	0.1	-0.7	-0.8	0.2	0.3	1	0.3	-0.8	-1.3	2.2	-1.1	-0.4	-0.5	-0.2	0.4	1.8	-2.4
	-0.8	0	0.3	0	0.1	-0.7	-0.8	0.2	0.3	-1.5	-0.4	-0.1	1.4	-1	-0.8	0.4	0.2	0.4	0.4	0.8	0.3
	-0.8	0	0.3	0	0.1	-0.7	-0.8	0.2	0.3	-0.1	-0.2	1.4	1.1	0.2	0	-0.4	0.7	-0.5	0.4	2.1	0.4
114	-0.8	0	0.3	0	0.1	-0.7	-0.8	0.2	0.3	1.1	0.5	-0.3	0.7	1.2	1.2	-0.1	-0.3	-0.5	1.1	0.4	-0.6
	-0.8	0	0.3	0	0.1	-0.7	-0.8	0.2	0.2	1.5	-1.4	-0.7	-1.2	-0.8	0.4	0.5	-0.7	-0.6	-2.3	2.8	-0.3
	-0.8	0	0.3	0	0.1	-0.7	-0.8	0.2	0.2	0.5	-0.5	-0.4	1.4	-0.6	-0.4	-0.2	-0.5	-1	0.2	-1.2	-3.1
	-0.8	0	0.3	0	0.1	-0.7	-0.8	0.2	0.2	0.1	0.1	0.1	0	0.7	0.7	0.4	-0.3	-0.6	1.7	-0.9	1.8
	-0.8	0	0.3	0	0.1	-0.7	-0.8	0.2	0.3	-0.5	2.5	0.1	1.1	0.2	1.2	-1	-0.1	0.2	1	0.2	-1.3
	-0.8	0	0.3	0	0.1	-0.7	-0.8	0.1	0.3	-0.8	0.7	-0.5	1.3	0.3	1.2	0.6	0	-0.2	-2.5	-2.6	-0.4
115	-0.8	0	0.3	0	0.1	-0.7	-0.8	0.1	0.3	-0.1	0	-1	0.1	0.5	-0.6	0.2	0.3	-0.1	2.6	-4.8	0.6
	-0.8	0	0.3	0	0.1	-0.7	-0.9	0	0.3	1.1	-0.6	0.5	-0.8	-0.7	0.8	0.3	-0.4	-0.6	-0.1	0.1	-1
	-0.8	0	0.3	0	0.1	-0.7	-0.8	0	0.3	0.6	2.1	-1	1.7	-1.3	-0.9	-0.3	0	-0.2	-0.3	1.1	-1.1
	-0.8	0	0.3	0	0.1	-0.7	-0.8	0	0.3	-1.7	0	0.2	-0.2	0.1	0	0.2	-0.2	0.1	-0.9	-1.1	0.9
	-0.8	0	0.3	0	0.1	-0.7	-0.9	0	0.3	-0.4	-0.7	1.6	-0.1	1.2	-1	0.2	-0.3	-0.2	1.5	-0.7	2
	-0.8	0	0.3	0	0.1	-0.7	-0.9	0	0.3	-0.3	0	1.1	2.1	-1.4	-0.4	0.2	-0.3	0	-0.6	-0.3	-1.7
116	-0.8	0	0.3	0	0.1	-0.7	-0.8	0	0.3	-0.1	-0.4	0.5	0.7	0.3	-0.7	-0.7	0.3	0.7	-1.4	-0.3	1.4
	-0.8	0	0.3	0	0.1	-0.7	-0.8	0	0.3	0.7	2.1	-0.8	-0.3	-0.1	-0.6	-0.2	0.5	0.5	1.2	-0.9	-1.3
	-0.8	0	0.3	0	0.1	-0.7	-0.9	0	0.3	-0.9	-0.4	0	-0.9	2	0.1	-0.1	-0.6	-0.3	-0.1	-2	-0.3
	-0.8	0	0.3	0	0.1	-0.7	-0.9	0	0.3	0.7	0	0.5	-0.9	1.9	0	-1	-0.5	-0.3	-3.2	0	0.4
	-0.8	0	0.3	0	0.1	-0.7	-0.9	0	0.3	1.4	0.5	-1.6	-1	-1.4	0.4	0.5	0.3	0.3	3.6	-1.2	2.8
	-0.8	0	0.3	0	0.1	-0.7	-0.9	0	0.3	0.3	-1.4	2.3	-0.6	0.5	0.9	0.5	0.7	-0.2	-1.7	-2.5	-1.7
117	-0.8	0	0.3	0	0.1	-0.7	-0.8	0	0.3	0.9	-0.5	0	0.1	-1.6	-0.6	-0.6	0.4	1	-1.6	4.7	3.1
	-0.8	0	0.3	0	0.1	-0.7	-0.9	0	0.3	-0.4	-0.1	0.4	1.6	1.4	-1.5	0	0.3	0.3	0.7	0.1	-2.1
	-0.8	0	0.3	0	0.1	-0.7	-0.9	0	0.3	0.1	-1.3	-1.6	-1.4	-0.2	0	0.8	-0.8	0.3	0.4	2.4	-2.9
	-0.8	0	0.3	0	0.1	-0.7	-0.9	0	0.3	-1	-1.2	0.6	1.6	-0.5	-1.3	0.5	0.1	0	-0.5	-0.2	-2
	-0.8	0	0.4	0	0.1	-0.7	-0.9	0	0.3	0.7	-2.1	-1.8	0.3	-1.1	-0.7	-0.2	-0.2	0.8	-1.5	1.7	-0.4
	-0.8	0	0.4	0	0.1	-0.7	-0.9	0	0.3	-1.4	-1.4	-1.1	0.6	-0.5	0.5	-0.2	0.6	0.1	-0.3	0.1	-1.3
118	-0.8	0	0.4	0	0.1	-0.7	-0.9	0	0.3	0.3	0.1	-0.9	0.7	2.8	-1.1	-0.1	-0.1	0.3	-0.1	1.2	-2
	-0.8	0	0.3	0	0.1	-0.7	-0.8	0	0.3	0.6	0.7	0	-1.5	0	-0.8	-1	0.4	-0.3	2.3	-0.9	0.6
	-0.8	0	0.4	0	0.1	-0.7	-0.9	0	0.3	0.4	-1.1	0.3	0.6	-0.4	0.2	0.1	-0.2	-0.2	1.2	-1.2	1.1
	-0.8	0	0.3	0	0.1	-0.7	-1	-0.2	0.2	-0.1	-0.8	1.3	0.3	-0.7	-1.1	0.2	0.1	0.5	0.2	-2.6	0.6
	-0.8	0	0.3	0	0.1	-0.7	-0.8	0.1	0.3	0.6	1.4	0.5	-1.8	-0.9	2.1	-0.1	0.7	0	1.9	2.7	-1.2
	-0.8	0	0.3	0	0.1	-0.7	-0.9	0.2	0.2	0.6	-0.1	-0.5	0.2	0.4	0.6	-0.5	-0.1	0.2	2.1	1.6	-0.7
119	-0.8	0	0.3	0	0.1	-0.7	-0.8	0.1	0.2	-0.3	1.2	1	1.3	-0.3	0.5	-0.8	-0.1	0	-0.1	-2.1	0.1
	-0.8	0	0.3	0	0.1	-0.7	-0.9	0.2	0.2	1.9	0.8	-0.7	1.4	0.8	-0.1	1.1	-0.5	-0.8	-0.5	-0.9	-1.2
	-0.8	0	0.3	0	0.1	-0.7	-1	0.5	0.5	1.6	-1.1	0.5	0.3	2.1	2.7	0.6	0.5	0.3	0.7	1.1	1.7
	-0.8	0	0.3	0	0.1	-0.7	-0.8	0	0.3	-0.4	-0.4	1	1	0.5	0	0.4	-0.8	-0.2	-3.5	-0.6	1.6
	-0.8	0	0.3	0	0.1	-0.7	-0.9	0.1	0.2	0.4	-0.1	-0.4	1	0.2	0.3	0.5	-0.3	0.8	-2	0.4	1
	-0.8	0	0.3	0	0.1	-0.7	-0.8	0	0.4	-1.1	2.2	-0.9	0.2	0.8	1.4	0	-0.4	0.4	1.6	0.6	-0.7
120	-0.8	0	0.3	0	0.1	-0.7	-0.9	0	0.3	0.2	-0.9	0.6	-0.6	-0.4	-0.5	0.6	1	-0.2	-1.3	-1.7	2.1
	-0.8	0	0.3	0	0.1	-0.7	-0.9	0	0.3	-1	0.9	-1.6	-0.5	-0.7	0.6	0.2	-0.1	0	-0.7	1	1
	-0.8	0	0.3	0	0.1	-0.7	-0.9	0	0.3	-0.4	0	0.4	0	0.4	1	0	0.7	-1.2	0.4	-2.9	0.9
	-0.8	0	0.3	0	0.1	-0.7	-0.9	0	0.3	0.3	-0.6	-0.4	-0.6	-0.2	0.8	0.5	-1.5	0.3	-1.1	0.2	-0.1
	-0.8	0	0.3	0	0.3	-0.6	-0.8	0	0.3	-0.8	1.5	1.1	1	0.7	-0.6	0	-0.7	0.3	-1.1	0.2	2.3
	-0.8	0	0.3	0	0.4	-0.6	-0.9	0	0.3	-1.5	-0.4	-1.4	-0.2	0.5	-1.4	0.7	0.3	0.2	-0.7	-1	-0.2
121	-0.8	0	0.3	0	0.3	-0.6	-0.9	0	0.3	-0.9	-0.1	1.1	-0.4	-0.5	0.1	0	-0.2	0.9	-2.4	-0.4	-1.8
	-0.8	0	0.3	0	0.2	-0.6	-0.9	0	0.3	0	0.4	-1.6	-0.7	0.5	1.2	0.2	-0.1	0.3	0.9	-1	-1.8
	-0.8	0	0.3	0	0.2	-0.6	-0.9	0	0.3	-0.5	0.3	-0.4	-0.7	-0.5	0.7	0.7	-0.4	0.1	-1.8	-0.3	-1.8
	-0.8	0	0.3	0	0.2	-0.7	-0.9	0	0.3	-0.1	1.8	1.1	2.2	0.5	-0.2	-0.1	0.8	0.8	0.9	-1.2	0.9
	-0.8	0	0.3	0	0.2	-0.6	-0.8	0	0.3	-0.5	0.1	0.3	-0.2	0.8	0.2	0.3	1.4	-0.2	-0.2	0.7	1.1
	-0.8	0	0.3	0	0.2	-0.7	-0.8	0	0.3	2.2	-0.8	-0.1	-1.1	0.1	-1	-0.5	0.3	0.7	1.3	-1.4	0.9
122	-0.8	0	0.3	0	0.2	-0.7	-0.8	0	0.3	0.4	0.5	0.5	-0.7	-0.4	-1.3	-0.7	-0.1	-0.2	0.5	-1.7	-2
	-0.8	0	0.3	0	0.2	-0.6	-0.8	0	0.3	-1.5	1	-0.4	1.4	1.5	0.1	0.5	-0.1	0.3	1.2	-1.5	1.1
	-0.8	0	0.3	0	0.2	-0.6	-0.9	0	0.3	0.5	-0.2	-1.2	-0.4	0.8	1	-0.5	-0.5	0	0.2	2	1.9
	-0.8	0	0.3	0	0.2	-0.6	-0.8	0	0.3	0.6	1.5	-0.7	0.5	-1.9	0.1	-0.3	-0.5	-0.3	-0.5	1	0
	-0.8	0	0.3	0	0.2	-0.6	-0.9	0	0.3	-0.7	1.9	-1.5	1.9	1.2	-0.9	0	-0.2	0	-0.6	-1.2	1.2
	-0.8	0	0.3	0	0.2	-0.6	-0.9	0	0.3	-0.9	-1.1	1.5	0.5	-0.1	1.1	0	-0.1	0.8	-1.8	-0.4	0.8
123	-0.8	0	0.3	0	0.2	-0.6	-0.9	0	0.3	-1.1	1.6	0	-1.2	-0.5	2	0.7	-0.8	-0.5	-1	-1.9	-0.1
	-0.8	0	0.3	0	0.2	-0.7	-0.9	0	0.3	0.8	0.4	2.8	-1	-0.9	-0.2	0.1	0.3	0.2	1.6	2.1	1.1
	-0.8	0	0.3	0	0.2	-0.6	-0.8	0.1	0.3	0.7	0.8	-0.5	0	1.1	0.8	-0.8	-1	-0.6	-1.2	-0.8	0.7
	-0.8	0	0.3	0	0.2	-0.6	-0.8	0.1	0.3	-1.4	-0.3	0.3	1.2	-1.2	0	-0.4	-0.4	0.1	-1.4	0.1	-1.5
	-0.8	0	0.3	0	0.2	-0.6	-0.4	0.3	0.4	0.6	-1.3	-0.6	0.2	-1	0.3	-0.5	1.5	-0.7	-0.5	-0.9	0.2
	-0.8	0	0.3	0	0.2	-0.6	-0.8	0	0.3	-2	-2.1	0.4	0.9	0.3	0.3	-0.4	0.1	-0.7	-0.5	0	1.2
124	-0.8	0	0.3	0	0.2	-0.6	-0.8	0.1	0.3	1.1	0.3	2.6	1.4	0.2	0.6	-0.1	-0.9	0.2	-1.7	-1	1.5
	-0.8	0	0.3	0	0.2	-0.6	-0.9	0	0.3	1.6	0.3	-2.1	-0.5	-1.6	-0.7	-0.2	0.5	0.2	-0.2	-1.3	-1.8
	-0.8	0	0.3	0	0.2	-0.7	-0.8	0	0.3	-0.7	1.3	-1	-1.1	-1.8	-0.2	0	-1.4	-0.2	-2	1.9	-1.7
	-0.8	0	0.3	0	0.2	-0.6	-0.8	0	0.2	-0.7	0.5	1.5	-0.5	-2.1	-2	-0.4	-0.4	-0.1	1	-0.5	2.4
	-0.8	0	0.3	0	0.2	-0.6	-0.9	0	0.2	1.2	-1.7	-0.7	-0.5	1.3	-1.9	0.4	0.5	0.5	-1.3	1.8	0.4
	-0.8	0	0.3	0	0.2	-0.7	-0.9	0.2	0.3	0	0.7	-0.7	1.7	1.2	0.1	-0.2	0.5	-0.7	-0.2	0.2	0.7
125	-0.8	0	0.3	0	0.2	-0.6	-0.8	0.2	0.2	-0.8	1.7	-0.1	-0.3	-1.8	2.1	0.3	0.5	-0.1	1.7	-0.5	-0.9
	-0.8	0	0.3	0	0.2	-0.7	-0.8	-0.1	0.4	-0.7	-0.8	0.1	0.2	-0.7	-1.2	-0.9	-0.1	-1.4	-1.4	0	1.1
	-0.8	0	0.3	0	0.2	-0.6	-1.1	0	0.6	-1.9	-1.1	-0.5	0.9	0	-1.1	0.4	0.3	-0.1	2.3	0.2	0.8
	-0.8	0	0.3	0	0.2	-0.6	-0.8	0.2	0.2	1.9	1.1	-0.7	-1.3	-0.2	1.1	-0.1	0.4	-0.2	-0.2	0.4	1.3
	-0.8	0	0.3	0	0.2	-0.6	-0.8	0.1	0.2	-0.6	-0.6	1	0.1	0.7	-0.6	0.4	-0.2	-0.7	-0.5	0.2	3.3
	-0.8	0	0.3	0	0.2	-0.7	-0.9	0.1	0.2	-2.5	1.9	-0.3	1.6	0.1	1.1	-0.1	-0.2	-0.2	-0.5	1	1.5
126	-0.8	0	0.3	0	0.2	-0.6	-0.8	0	0.3	1.5	2.3	1.1	-1.7	-1.7	1.2	0.2	-0.3	0.1	-1	2.2	2.1
	-0.8	0	0.3	0	0.2	-0.6	-0.8	0	0.3	1.2	0.4	2.1	0.5	-0.8	0.7	1.2	0.3	-0.3	1.1	0.7	-0.4
	-0.8	0	0.3	0	0.2	-0.6	-0.8	0	0.3	-0.3	0.5	-0.4	1.1	0	-0.4	-0.3	-0.3	0.1	-0.6	-0.4	-0.5
	-0.8	0	0.3	0	0.2	-0.7	-0.9	0	0.3	-1.8	0.2	1.2	1.2	-0.9	-1.6	0.1	0.3	0.2	0.2	2.9	-0.8
	-0.8	0	0.3	0	0.2	-0.6	-0.8	0	0.3	0.1	-0.2	-0.6	0.3	-1.9	-0.8	-1	-0.6	-0.5	-2	0.8	0
	-0.8	0	0.3	0	0.2	-0.6	-0.8	0	0.3	-0.3	-1.2	1.2	0.4	-0.2	-1.8	-0.4	0.2	-0.4	1.3	-2	1.7
127	-0.8	0	0.3	0	0.2	-0.6	-0.8	0	0.3	1.4	1.1	-1	0	1	0.3	-0.3	-0.8	0.5	-0.2	0.1	0.9
	-0.8	0	0.3	0	0.2	-0.6	-0.8	0	0.3	2.2	-1.1	1.7	1.5	0.3	0.7	0.4	0.5	-0.3	0	-2.4	1.7
	-0.8	0	0.3	0	0.2	-0.6	-0.8	0	0.3	1.2	-0.7	-0.4	-0.5	0.4	-0.7	-0.6	0.2	-0.2	0.3	-1	0.8
	-0.8	0	0.3	0	0.2	-0.7	-0.8	0	0.3	-2.2	0.2	-1.2	2.4	1.3	0.2	0.5	0.6	1	-0.6	0.6	0.6
	-0.8	0	0.3	0	0.2	-0.6	-0.8	0	0.3	-1.7	-0.5	0.6	-1.3	-0.4	0.4	-0.1	-0.1	-0.7	1.7	-1.5	-1.8
	-0.8	0	0.3	0	0.2	-0.7	-0.9	0	0.3	1	1.4	0.8	-0.9	1	0.7	-0.9	0.5	-0.3	-1.1	0.3	0.5
128	-0.8	0	0.3	0	0.2	-0.6	-0.9	0	0.3	-0.4	-1.1	-0.1	1	-0.1	-1	0.2	-0.1	0.1	0.9	1.5	-1.1
	-0.8	0	0.3	0	0.2	-0.6	-0.8	0	0.3	0.9	1	0.4	-1	0.7	0.6	0.1	0.1	0.4	0.2	-2	1.4
	-0.8	0	0.3	0	0.2	-0.6	-0.8	0	0.4	0.3	-0.5	-0.8	0.8	1.8	-0.2	0.2	-0.1	0.2	2.4	-1.6	0.3
	-0.8	0	0.3	0	0.2	-0.6	-0.8	0	0.4	-0.4	0.7	0	0.4	-0.2	-0.1	0.6	0.5	-0.3	2.2	0.7	-0.9
	-0.8	0	0.3	0	0.2	-0.6	-0.8	0	0.4	1.6	1.1	-0.8	0.8	-0.9	-0.3	-0.4	-0.4	0.9	1.1	-1.7	-0.5
	-0.8	0	0.3	0	0.3	-0.6	-0.8	0	0.4	-0.1	-0.6	-0.8	-0.9	-2.3	-1.5	0.3	-0.6	0	-1.2	0.7	-1
129	-0.8	0	0.3	0	0.2	-0.6	-0.8	0	0.4	-1.4	1.6	0.4	1.1	-1	-0.4	-0.3	1	-1.4	-1.8	-0.8	-2
	-0.8	0	0.3	0	0.1	-0.7	-0.8	-0.1	0.4	1.1	-1.1	-0.1	-0.4	1.5	-0.5	0.7	0.1	0.4	0.5	-0.2	1.3
	-0.8	0	0.3	0	0.1	-0.7	-0.8	-0.1	0.4	-0.6	-1.1	-1.6	0.3	-0.1	-0.8	0.4	0	-0.5	-5.1	0.9	-0.9
	-0.8	0	0.3	0	0.1	-0.7	-0.8	-0.1	0.4	0.6	0.3	2.6	1.7	-0.2	-0.5	-0.9	0.8	0.4	-0.9	0.9	0.6
	-0.8	0	0.3	0	0.1	-0.7	-0.8	0.3	0.3	-0.2	1	-0.5	0.9	1.3	0.8	-0.8	0.5	0.4	-1.7	-0.9	-0.5
	-0.8	0	0.3	0	0.1	-0.7	-0.8	0.2	0.2	1.3	0.9	0.7	0.6	0.6	0.3	0	0.2	0.4	1	0.1	0.2
130	-0.8	0	0.3	0	0.1	-0.7	-0.8	0.2	0.2	0	0.3	-0.9	-0.7	0.7	0.4	0.4	0	0.9	2	-1.6	2.6
	-0.8	0	0.3	0	0.1	-0.7	-0.8	0.2	0.2	0	0	-0.1	-0.9	0.6	2.7	-0.6	0.5	0.6	0.4	-0.8	-0.5
	-0.8	0	0.3	0	0.1	-0.7	-0.8	0.2	0.2	-0.2	-1.2	-1	0.6	1.2	-0.4	-0.3	0.8	-0.1	-0.1	1.7	-0.8
	-0.8	0	0.3	0	0.1	-0.7	-0.8	0.2	0.2	0.3	-0.4	-0.7	0.8	0	-0.8	0.4	0.4	-0.2	-0.5	-0.7	0.5
	-0.8	0	0.3	0	0.1	-0.7	-0.8	0.2	0.2	0.1	-1.1	0.9	-1.7	0.9	-0.4	-0.2	-0.8	0	0.9	-0.8	1.4
	-0.8	0	0.3	0	0.1	-0.7	-0.8	0.2	0.2	-0.5	0.2	-0.1	-1.4	-0.5	-0.5	-0.7	0.6	0.2	1.1	1	-0.6
131	-0.8	0	0.3	0	0.1	-0.7	-0.8	0.2	0.2	-0.4	1.8	1.2	1.2	2.1	1.8	0	0.2	-0.4	-0.8	-1.7	-1.2
	-0.8	0	0.3	0	0.1	-0.7	-0.8	0.2	0.2	0.8	0.9	0.5	-1.7	0.9	-1.1	0	0	0.2	-0.4	-0.5	-1.3
	-0.8	0	0.3	0	0.1	-0.7	-0.8	0.2	0.2	0.3	-2	0.2	0.6	-0.5	-0.4	-0.5	-0.4	-0.6	0.6	-1.5	0.6
	-0.8	0	0.3	0	0.1	-0.7	-0.8	0.2	0.2	-0.1	0.5	-2.3	0.7	0.2	-1.4	-0.9	-0.6	-0.1	-0.6	1.1	-2.5
	-0.8	0	0.3	0	0.1	-0.7	-0.8	0.2	0.2	-2.5	1.9	0.3	2.1	-0.8	0	-0.9	-1.4	-0.4	-2.2	2.2	-0.8
	-0.8	0	0.3	0	0.1	-0.7	-0.8	0.2	0.2	-0.7	-0.5	-0.8	-1	-0.4	-1	0	0.1	-0.7	0.1	1.3	-2.6
132	-0.8	0	0.3	0	0.1	-0.7	-0.8	0.2	0.2	-2.1	-0.7	-0.3	-0.7	1.2	-0.3	-0.3	0	-0.6	2.5	1.5	-1.1
	-0.8	0	0.3	0	0.1	-0.7	-0.8	0.2	0.2	0.5	-0.3	0.1	0.1	0.7	0.6	0.2	-0.5	0	-0.3	2.4	1.1
	-0.8	0	0.3	0	0.1	-0.7	-0.8	0.2	0.2	0.3	-1.2	-0.7	0.4	-2.2	1.1	-0.4	-1	0.1	-1.9	1.7	1
	-0.8	0	0.3	0	0.1	-0.7	-0.8	0.2	0.2	-0.4	1.3	0.2	-0.1	0.1	0.7	0.6	0.3	0.6	-0.2	2.6	0.7
	-0.8	0	0.3	0	0.2	-0.7	-0.8	0.2	0.2	-0.4	0.9	2.2	0.5	-1.1	-0.6	0.1	1.1	-0.2	0.4	0	-0.6
	-0.8	0	0.3	0	0.2	-0.7	-0.8	0.2	0.2	-1	0.9	0.4	1.3	-0.8	0.9	-0.6	0.2	0.2	1.5	-2.5	1.2
133	-0.8	0	0.3	0	0.2	-0.7	-0.8	0.2	0.2	-0.8	0.6	-1.1	1	-1.2	-0.5	0.8	0.4	1	-0.8	0.3	-0.6
	-0.8	0	0.3	0	0.2	-0.7	-0.8	0.2	0.2	0.2	0.7	1.5	0.5	1.1	-0.1	0.1	0.4	0	0	1	1.5
	-0.8	0	0.3	0	0.2	-0.7	-0.8	0.2	0.2	-1.5	0.7	1.2	0.9	1.3	-2.1	0.5	-0.2	0.5	-1.7	-0.4	0.4
	-0.8	0	0.3	0	0.2	-0.7	-0.8	0.2	0.2	0.3	-1.1	-0.2	-0.9	-2.1	-0.7	-1	-0.8	0.9	-1.2	0.1	1
	-0.8	0	0.3	0	0.2	-0.7	-0.8	0.2	0.2	1	-0.1	0.1	-1	-0.6	-0.6	-0.1	-0.3	-1	-2	0.5	-0.5
	-0.8	0	0.3	0	0.2	-0.7	-0.8	0.2	0.2	-1.3	-0.3	0.1	-0.7	0.2	1.9	0.7	1.2	0	0.9	-1.7	-1.9
134	-0.8	0	0.3	0	0.2	-0.7	-0.8	0.2	0.2	1.1	-0.2	0.4	-0.8	1.3	-1.2	-0.3	0.3	0.5	1.7	-1.6	-0.8
	-0.8	0	0.3	0	0.2	-0.7	-0.8	0.2	0.2	-0.6	-0.7	-0.3	0	-0.8	-0.2	0.2	-0.3	-0.2	-0.4	1.2	1.7
	-0.8	0	0.3	0	0.2	-0.7	-0.8	0.2	0.2	1.8	-0.3	0.4	0.6	-0.6	2.6	0	0	0.1	-0.9	1.2	-0.9
	-0.8	0	0.3	0	0.2	-0.7	-0.8	0.2	0.2	-0.2	0.3	-1.1	2.7	1.9	-0.2	-0.7	0	0.3	-0.5	-1.1	0.7
	-0.8	0	0.3	0	0.2	-0.7	-0.8	0.2	0.2	0.1	1.3	1.3	-0.4	0.9	-1.2	0.1	0.1	-0.1	-0.3	-0.1	-1
	-0.8	0	0.3	0	0.2	-0.7	-0.8	0.2	0.2	1.4	0	0.1	-2.1	0	-0.5	0.4	-0.1	-1	0.8	1.1	-0.5
135	-0.8	0	0.3	0	0.2	-0.7	-0.8	0.2	0.2	0.8	0.3	-1.2	-1.1	-0.6	1.6	0.2	0.7	-0.2	2.8	0.9	-1.5
	-0.8	0	0.3	0	0.2	-0.7	-0.8	0.2	0.2	0.3	0.2	-1.1	0	0.9	-0.2	-0.3	0.2	0.3	-1.8	0.8	-0.5
	-0.8	0	0.3	0	0.2	-0.7	-0.8	0.2	0.2	0.5	-0.3	-0.7	-0.5	0	0.4	0.1	-0.5	-0.2	0	1.5	-1.4
	-0.8	0	0.3	0	0.2	-0.7	-0.8	0.2	0.2	1.5	-0.7	1	-0.6	-1.1	-1.2	0.6	0	1	-0.5	-0.9	-0.9
	-0.8	0	0.3	0	0.2	-0.7	-0.8	0.2	0.2	0.2	-1.4	-2.7	-1.9	0	-0.3	0.3	-0.3	-1.2	-2	2.4	-1.5
	-0.8	0.1	0.3	0	0.2	-0.7	-0.8	0.2	0.2	1.9	-2.6	-0.6	0.5	1.7	0.8	0.2	-0.7	-0.3	1.9	0	-1.6
136	-0.8	0.1	0.3	0	0.2	-0.7	-0.8	0.2	0.2	0.9	-1.9	1.1	-1	1.5	-3.6	0.7	-0.7	0.2	0.4	1.4	0.3
	-0.8	0	0.3	0	0.2	-0.7	-0.8	0.2	0.2	1.1	-0.1	0.8	-0.6	0.9	1	-0.8	0.2	0.8	-0.3	-1.2	-1.7
	-0.8	0	0.3	0	0.2	-0.7	-0.8	0.2	0.2	0.1	-0.7	-1	0.7	0.5	0.1	-0.3	0.2	0.2	1.2	2	0
	-0.8	0	0.3	0	0.2	-0.7	-0.8	0.2	0.2	0.1	-0.3	1.2	0.8	-0.3	1.5	0.5	-1	-0.3	-0.8	-0.7	0.6
	-0.8	0	0.3	0	0.2	-0.7	-0.8	0.2	0.2	0.1	-0.9	-0.4	-2.1	-1.5	0.9	-0.6	-1.3	-1	2.1	-1	-1.7
	-0.8	0	0.3	0	0.2	-0.7	-0.8	0.2	0.2	1.4	0.1	-0.3	1.2	0.4	0.6	-0.5	0.3	0.1	-0.3	-4	2.3
137	-0.8	0	0.3	0	0.2	-0.7	-0.8	0.2	0.2	1.4	-1	-1.1	-0.9	0.3	0.6	0.4	0.1	-0.7	0.8	1.1	0.3
	-0.8	0	0.3	0	0.2	-0.7	-0.8	0.2	0.2	-0.1	-0.5	-2.9	0.5	-0.3	0.7	-0.8	0.5	1.2	0.6	1.6	-2.5
	-0.8	0	0.3	0	0.2	-0.7	-0.8	0.2	0.2	0.1	1.4	0.1	2	-1.5	-0.2	0	-0.1	0	-0.8	0.3	3.2
	-0.8	0	0.3	0	0.2	-0.7	-0.8	0.2	0.2	-0.8	1	-1.9	0.8	0.2	-0.1	-0.3	0	0.4	-2	0.9	-1.2
	-0.8	0	0.3	0	0.2	-0.7	-0.8	0.2	0.2	0.5	0.3	-0.9	1.3	1.2	1.2	0.2	0	0.8	-1.3	1.3	-1.6
	-0.8	0	0.3	0	0.2	-0.7	-0.8	0.2	0.2	0.7	-1.3	1.3	-0.7	0.9	1	0	-0.4	-0.6	-0.9	-1.1	-0.4
138	-0.8	0	0.3	0	0.2	-0.7	-0.8	0.2	0.2	-0.1	-0.1	1	-0.6	-1.4	1	0.4	0.4	-0.3	2.1	0.6	0.8
	-0.8	0	0.3	0	0.2	-0.7	-0.8	0.2	0.2	-0.3	-0.4	-0.3	-0.9	-1.2	0.8	0.1	-0.3	0.2	-1.3	2.5	0.5
	-0.8	0	0.3	0	0.2	-0.7	-0.8	0.2	0.2	-0.9	0.1	0.3	-2.4	0.3	-0.2	0.9	-1.4	-0.4	0.5	-1.4	0.1
	-0.8	0	0.3	0	0.2	-0.7	-0.8	0.2	0.2	-0.4	0.4	-1.3	-1.2	0.4	0.2	0.5	1.1	0.3	0.6	1.2	1.2
	-0.8	0	0.3	0	0.2	-0.7	-0.8	0.2	0.2	1.2	-1.2	-0.2	0.9	-0.9	0.4	0.3	0.7	0.3	1.8	-0.1	-1.8
	-0.8	0	0.3	0	0.2	-0.7	-0.8	0.2	0.2	0.9	0.5	1.3	1.6	0.2	2	-0.9	-0.3	-0.4	-1.3	-1	-0.3
139	-0.8	0	0.3	0	0.2	-0.7	-0.8	0.2	0.2	0.9	-0.6	-1.7	0.8	-2.4	-0.7	0.9	-0.9	-0.2	0.6	2.8	1
	-0.8	0	0.3	0	0.2	-0.7	-0.8	0.2	0.2	-0.4	0.2	-1.3	-1.6	-0.5	-1.8	0.8	0.6	0.5	0	-4	0.7
	-0.8	0	0.3	0	0.2	-0.7	-0.8	0.2	0.2	-0.5	-1.1	-2.3	1.2	0.2	-0.7	0.5	0.7	0	-0.1	0.5	0.1
	-0.8	0	0.3	0	0.2	-0.7	-0.8	0.2	0.2	-0.9	1.5	1.7	-1.5	0.1	1.3	0.6	-0.2	0.1	-2	0.4	-1.5
	-0.8	0	0.3	0	0.2	-0.7	-0.8	0.2	0.2	0.6	-1.3	-0.1	-1.2	1.4	-0.1	-0.4	0.6	1	-0.2	0.1	-1
	-0.8	0	0.3	0	0.2	-0.7	-0.8	0.2	0.2	1	0.4	-0.2	0.8	-0.8	-1	0.3	-1.3	0.1	0.7	-2.1	-4.9
140	-0.8	0	0.3	0	0.2	-0.6	-0.8	0.2	0.2	-0.7	0.7	-2.8	-0.4	-3.1	0.9	-0.1	0.4	-1	0.8	2.8	-1.2
	-0.8	0	0.3	0	0.2	-0.7	-0.8	0.2	0.2	-1.4	-0.5	0.4	0.6	0.4	-1.3	-0.2	-0.4	-0.1	0.7	0.8	0.2
	-0.8	0	0.3	0	0.2	-0.7	-0.8	0.2	0.2	0.4	0.2	-0.1	0	1.1	-0.5	0.5	-0.8	-0.2	0.7	0.2	1.7
	-0.8	0	0.3	0	0.2	-0.7	-0.8	0.2	0.2	-0.3	0.2	-1.8	0.1	0.1	1.5	0	0.5	-0.8	2.9	4.2	-0.4
	-0.8	0	0.3	0	0.2	-0.7	-0.8	0.2	0.2	0.2	1	-0.2	0	1.5	0.7	0	-0.9	0	0.3	-0.5	-1.3
	-0.8	0	0.3	0	0.2	-0.7	-0.8	0.2	0.2	0.3	0.2	1.6	0.2	0.5	0.5	0.9	0.8	-0.5	2	-0.7	0
141	-0.8	0	0.3	0	0.2	-0.7	-0.8	0.2	0.2	0.5	-0.7	0.2	0.2	-1.5	1.2	0.4	0.2	-0.3	-3.1	-1.1	-0.9
	-0.8	0	0.3	0	0.2	-0.7	-0.8	0.2	0.2	1.3	0.1	1.3	0.1	1.3	0.8	0.1	-0.5	0	-2	-2.7	-2.1
	-0.8	0	0.3	0	0.2	-0.7	-0.8	0.2	0.2	-0.6	0.3	-0.9	0.4	0.7	0.5	-0.2	0.2	-0.1	0.9	0	-0.3
	-0.8	0	0.3	0	0.2	-0.7	-0.8	0.2	0.2	-0.7	1	1.3	0.7	-1	0.7	0.2	0.4	0.4	-0.8	-0.4	-0.3
	-0.8	0	0.3	0	0.2	-0.7	-0.8	0.2	0.2	-1.2	-1.3	-0.7	1.7	1.9	-1.2	0.3	-0.1	0	1.2	1.9	3.1
	-0.8	0	0.3	0	0.2	-0.7	-0.8	0.2	0.2	-1.7	0.1	0.8	-1	-1.3	0.7	-0.3	-0.3	0	0.4	-0.9	-0.1
142	-0.8	0	0.3	0	0.2	-0.7	-0.8	0.2	0.2	-0.6	0.8	-1	-1.5	0.2	-0.1	-0.2	0.4	0.4	0.6	-1.6	-2.5
	-0.8	0	0.3	0	0.2	-0.7	-0.8	0.2	0.2	0.8	-1.6	0.7	-0.4	-0.7	0.1	-0.1	0.2	-2.1	2.6	-0.9	-3.1
	-0.8	0	0.3	0	0.2	-0.7	-0.8	0.2	0.2	1.1	1.1	-0.1	-1.3	0.3	-0.2	0.1	1.4	-0.3	-1.8	0.5	-2.1
	-0.8	0	0.3	0	0.2	-0.7	-0.8	0.2	0.2	-0.6	-1	-0.3	0.5	1.3	-0.6	-0.5	-0.4	0	0.4	-0.5	0.1
	-0.8	0	0.3	0	0.2	-0.7	-0.8	0.2	0.2	1.5	2	0.4	-1	-0.9	-1.9	0.4	0	0	0.3	0.2	-4.1
	-0.8	0	0.3	0	0.2	-0.7	-0.8	0.2	0.2	-1.4	0.3	-0.8	0.1	0	1.5	-0.3	-0.1	0.1	-0.5	0.8	-1.7
143	-0.8	0	0.3	0	0.2	-0.7	-0.8	0.2	0.2	0.3	2.1	0	0.2	-0.2	0	-0.7	-0.7	-0.1	-0.8	-0.5	-1.1
	-0.8	0	0.4	0	0.2	-0.7	-0.8	0.2	0.2	-1.2	0.5	0.1	-0.3	0.4	-0.4	-0.3	-0.2	0.6	0.2	-1.1	0.7
	-0.7	0	-0.1	0	0.2	-0.7	-0.8	0.2	0.2	-0.8	2	-1.5	-0.6	1.6	1.3	0.4	1.3	-0.1	-1.7	0.3	1.7
	-0.8	0	0.4	0	0.2	-0.7	-0.8	0.2	0.2	-2.9	1	0.6	1.2	0.5	1.6	0.1	-0.4	-0.3	1	-2.3	0.5
	-0.8	0	0.4	0	0.2	-0.7	-0.9	0.4	0.2	-0.8	-1.6	0.3	1.5	-0.2	0	0.1	0.2	-1.5	1.4	-1.2	-0.4
	-0.8	0	0.4	0	0.2	-0.7	-0.9	0	0.3	-0.3	-0.7	-0.6	0.4	1.9	0	-0.1	1.1	0.4	2.5	-0.6	1.5
144	-0.8	0	0.4	0	0.2	-0.7	-0.9	0.7	0.2	-0.2	-1	1.5	0.7	0.7	-1	0.5	-0.1	0	-0.8	1.3	-0.6
	-0.8	-0.1	0.4	0	0.3	-0.6	-0.8	0	0.3	0.9	1.2	0.2	0	-0.9	0.4	-0.6	0.4	0.3	-0.8	-2.2	-1
	-0.8	-0.1	0.4	0	0.3	-0.6	-0.8	0	0.3	0.8	-0.5	-0.1	-1	-0.2	1.2	-0.3	-0.2	-0.5	-0.9	-0.8	1.5
	-0.8	-0.1	0.4	0	0.2	-0.7	-0.8	0	0.3	-0.7	2.6	1.5	-0.4	1.1	0	-0.4	0.8	0.4	0.5	0.4	0.2
	-0.8	-0.1	0.4	0	0.2	-0.7	-0.8	0	0.3	-1	-0.4	1.7	-1.3	2	1.5	0.1	-0.2	0.5	0.5	-1.2	-3.1
	-0.8	-0.1	0.4	0	0.2	-0.7	-0.8	0	0.3	-0.7	1.8	0.3	0	0	-0.3	-1.1	0.2	0.4	0.7	1.8	-0.4
145	-0.8	-0.1	0.4	0	0.2	-0.7	-0.8	0	0.3	-0.3	-0.3	1.1	1.8	-0.5	-0.2	0.1	-0.8	0.6	-0.7	0.2	-1.5
	-0.8	-0.1	0.4	0	0.2	-0.7	-0.8	0	0.3	-1.2	-0.6	-0.3	-0.4	0.6	0.5	0.4	1	-0.1	0.6	2.3	-2.2
	-0.8	-0.1	0.4	0	0.2	-0.7	-0.8	0	0.3	-0.8	-2.9	-1.5	0.3	-0.2	0.8	0.3	-0.6	0	-0.8	-1	-0.9
	-0.8	-0.1	0.4	0	0.2	-0.7	-0.8	0	0.3	1.2	0.3	-0.8	-1.1	0.1	-1.6	-0.5	0	0.3	-0.5	-0.4	1.7
	-0.8	-0.1	0.4	0	0.2	-0.7	-0.8	0	0.4	-1.1	2.2	-1.4	0.8	0.1	-1.9	0.1	-0.4	-0.4	1	0.1	-0.7
	-0.8	-0.1	0.4	0	0.2	-0.6	-0.8	0	0.4	0.4	-0.7	0	1	-0.4	0.5	-1.2	-0.3	-0.1	0.2	-1.1	-1.5
146	-0.8	-0.1	0.4	0	0.2	-0.7	-0.8	0	0.4	0.5	0.4	-1.2	-1.1	0.5	-0.4	0.4	0.3	-0.4	-0.7	2	0.4
	-0.8	-0.1	0.4	0	0.2	-0.7	-0.8	0	0.4	1.5	0.5	-1.2	0.2	-0.6	0.9	0.5	0	0.3	1.6	-0.7	0.4
	-0.8	-0.1	0.4	0	0.2	-0.7	-0.8	-0.1	0.4	-0.2	0.3	-0.2	1.1	0.3	1.4	-0.7	1.1	-0.2	-0.4	-0.8	-0.6
	-0.8	-0.1	0.4	0	0.2	-0.7	-0.8	-0.1	0.4	-0.3	0.1	0.3	0.8	-0.1	1.4	0.2	1	0.5	-0.9	1.3	-0.8
	-0.8	-0.1	0.3	0	0.2	-0.7	-0.8	0	0.3	0.7	-0.4	1.8	0	-0.4	-1.8	-0.5	0.2	0.3	0.8	2.8	-0.3
	-0.8	0	0.3	0	0.2	-0.7	-0.8	-0.1	0.4	0.3	1.2	0.1	-1.3	0.6	1.4	0.8	0.6	0.2	4	0.8	0.7
147	-0.8	-0.1	0.3	0	0.2	-0.6	-0.8	-0.1	0.4	-0.5	-1.5	0.1	0.6	1.3	1.2	-0.2	0.9	-1.2	-3.8	-1.5	-0.6
	-0.8	-0.1	0.4	0	0.2	-0.7	-0.8	-0.1	0.4	-1.3	-0.5	0.3	0.5	-2	-2	-0.4	-1.2	-0.4	2.6	-1.5	1
	-0.8	0	0.4	0	0.2	-0.7	-0.8	0	0.3	1.6	-0.4	-0.6	0.8	0	-0.4	0.5	0.1	0.5	-0.5	2.7	-0.8
	-0.8	-0.1	0.3	0	0.2	-0.7	-0.8	0	0.3	0.8	-0.3	0.2	0.6	-0.8	1.1	0	0.6	-0.6	0.8	1.1	-1.5
	-0.8	-0.1	0.4	0	0.2	-0.7	-0.8	0	0.4	1.5	1.5	1.9	-1.4	-0.9	0.6	0.3	0.2	0.6	1.5	0.5	1.6
	-0.8	-0.1	0.4	0	0.2	-0.7	-0.8	-0.1	0.4	0.9	1	0.2	2.3	-1.3	1.8	0.1	0.3	-0.1	-1.9	-1.5	2.8
148	-0.8	-0.1	0.4	0	0.2	-0.7	-0.8	-0.1	0.4	-0.4	-1.2	1.1	-0.9	0.1	-0.1	-0.4	0.5	-0.5	-0.4	-0.2	-1.5
	-0.8	-0.1	0.4	0	0.2	-0.7	-0.8	0	0.4	0.6	1	-0.1	0.2	-0.6	0.9	1.1	-0.5	0	-0.3	2.4	0.8
	-0.8	-0.1	0.4	0	0.2	-0.6	-0.8	0	0.4	0.4	-1.1	0.3	-0.4	0.4	-1.2	-0.2	-1	0.6	0.9	-0.6	-1
	-0.8	-0.1	0.4	0	0.2	-0.7	-0.8	-0.1	0.4	-0.1	2	-0.3	-1.8	1.2	-0.4	0.3	-0.6	-0.9	1.1	0.7	4.3
	-0.8	-0.1	0.4	0	0.2	-0.7	-0.8	-0.1	0.4	0.2	0.7	1.2	0.2	-0.6	-0.5	-0.3	0.1	0.7	1	-2.3	0.7
	-0.8	-0.1	0.4	0	0.2	-0.7	-0.8	0	0.4	-1	-0.9	1.4	-0.4	-0.6	0.6	0.4	-0.5	-0.5	2.4	-0.6	1
149	-0.8	-0.1	0.4	0	0.2	-0.7	-0.8	0	0.4	-0.6	-0.1	-1.8	0.7	-0.3	0.8	-0.8	-0.1	-0.1	2.4	1.2	0.2
	-0.8	-0.1	0.4	0	0.2	-0.7	-0.8	-0.1	0.4	-0.3	-1.3	-0.9	-0.1	1.8	0	0.1	0.7	1.3	1.5	1.5	-2.6
	-0.8	-0.1	0.4	0	0.2	-0.6	-0.8	-0.1	0.4	-0.1	0.9	-0.2	-2.8	-1	0.7	-0.2	0.2	-0.4	1.2	-0.4	-1.3
	-0.8	-0.1	0.4	0	0.2	-0.6	-0.8	-0.1	0.4	-0.2	1.1	0	-0.2	-0.8	0.7	0.3	0.4	-0.2	2.2	-2.2	0.8
	-0.8	-0.1	0.4	0	0.2	-0.7	-0.8	-0.1	0.4	0	0.8	-0.4	0.2	-0.7	-0.8	0.6	0.7	-0.4	1.4	-1.1	0
	-0.8	-0.1	0.4	0	0.2	-0.6	-0.8	-0.1	0.4	0.5	-0.8	-0.1	-0.9	1.2	-1.2	-0.3	0	-0.2	-1.2	1.8	0.3
150	-0.8	-0.1	0.4	0	0.2	-0.7	-0.8	-0.1	0.4	-0.1	-1.1	1.4	1.2	0.2	0.1	0.2	0.3	0.2	-1.5	1	0.3
	-0.8	-0.1	0.4	0	0.2	-0.7	-0.8	-0.1	0.4	0.1	2.3	-1.7	1.1	-0.2	-0.5	1.5	-0.6	0.9	-0.2	-1.1	-1.6
	-0.8	-0.1	0.4	0	0.2	-0.6	-0.8	-0.1	0.4	-0.2	0.5	-1.2	-1	0.5	1.3	-0.2	-0.7	-0.3	-1	0.1	1.1
	-0.8	-0.1	0.4	0	0.2	-0.7	-0.8	-0.1	0.4	0	0.8	-0.7	-0.9	0.3	-0.1	0.2	-0.1	-0.5	0.8	0.8	-0.5
	-0.8	-0.1	0.4	0	0.2	-0.7	-0.8	-0.1	0.4	-0.7	0.5	1.8	-0.7	0.3	-1.5	-0.4	0	-0.2	-0.7	0	0
	-0.8	-0.1	0.4	0	0.2	-0.7	-0.8	-0.1	0.4	-1.3	0.8	0.1	-0.3	0.1	-0.8	-0.8	-0.1	-0.8	3.3	1.2	-0.7
151	-0.8	-0.1	0.4	0	0.2	-0.7	-0.8	-0.1	0.4	1.2	-0.8	0.8	-1	-0.2	-0.2	0.1	-0.2	-0.3	-0.7	-0.3	1.5
	-0.8	-0.1	0.4	0	0.2	-0.7	-0.8	-0.1	0.4	-2.5	-1	0.9	0.5	0	0.2	-0.9	1	0.9	3.2	2.1	-1.2
	-0.8	-0.1	0.4	0	0.2	-0.7	-0.8	-0.1	0.4	-0.1	-1.8	-0.8	0.6	-1.4	-0.1	0.8	0.5	-0.1	-0.1	-2.3	-0.3
	-0.8	-0.1	0.4	0	0.2	-0.7	-0.8	-0.1	0.4	-0.3	-0.8	0.4	0.7	-0.3	0.2	0.9	0	0.4	-2.3	-0.4	-1.2
	-0.8	-0.1	0.4	0	0.2	-0.7	-0.8	-0.1	0.4	0.1	-1.7	-0.7	-1.6	-0.9	1.8	-0.7	0.1	0.8	-1.7	1.6	1
	-0.8	-0.1	0.4	0	0.2	-0.7	-0.8	-0.1	0.4	-0.3	1	0.1	0.9	1	1.3	0.1	-0.9	-0.8	-0.2	-0.6	0.5
152	-0.8	-0.1	0.4	0	0.2	-0.7	-0.8	-0.1	0.4	0	1.6	-0.2	0.4	-0.5	-0.2	-0.3	0.5	0.6	-1.8	0.2	-0.5
	-0.8	-0.1	0.4	0	0.2	-0.7	-0.8	-0.1	0.4	0.6	-0.8	-0.3	0.4	-0.5	0	-0.3	-1	0	2.1	0.3	1.3
	-0.8	-0.1	0.4	0	0.2	-0.7	-0.8	-0.1	0.4	-0.4	0.1	2.2	-0.1	-0.9	-2.8	0.2	0.1	-0.3	-0.3	1.8	-0.3
	-0.8	-0.1	0.4	0	0.2	-0.7	-0.8	-0.1	0.4	0.2	-0.4	1.6	-0.5	1.4	-0.1	0.2	0.3	-0.1	-1.7	1	0.3
	-0.8	-0.1	0.4	0	0.2	-0.7	-0.8	0	0.4	-0.4	-0.1	1.4	0	-0.3	0.8	-0.6	0.7	0	2.1	-1.3	-0.6
	-0.8	-0.1	0.4	0	0.2	-0.6	-0.8	0	0.4	0.6	1.2	-1	0.2	-0.1	0.5	-0.4	0.9	0.7	-1.4	0.1	-0.6
153	-0.8	-0.1	0.4	0	0.2	-0.7	-0.8	0	0.4	2.1	-1.4	1.8	0.7	0.4	2.1	-0.9	-0.4	-0.8	-0.7	0.5	-1.9
	-0.8	-0.1	0.4	0	0.2	-0.7	-0.8	0	0.4	-0.9	-0.9	-1.3	0.3	0.6	0.2	-0.4	0.6	-0.1	1.5	0.8	0.2
	-0.8	-0.1	0.4	0	0.2	-0.7	-0.8	0	0.4	0.7	-0.1	-0.1	-1.1	-0.7	-1.2	0.5	0.3	0	-1	0	-2.5
	-0.8	-0.1	0.4	0	0.2	-0.7	-0.8	0	0.4	-0.9	-0.7	-0.1	0.8	0.6	0.5	0	-0.4	0.3	0.9	2.1	0.7
	-0.8	-0.1	0.4	0	0.2	-0.6	-0.8	-0.1	0.4	1.7	0	0.2	0	-0.3	0.5	0	0.2	-0.3	-2.1	-1.2	-1.1
	-0.8	-0.1	0.4	0	0.2	-0.6	-0.8	-0.1	0.4	-0.4	-0.8	0.8	-0.8	-0.9	1.1	0.3	1.1	-0.4	1.8	-0.1	1.9
154	-0.8	-0.1	0.3	0	0.2	-0.7	-0.8	-0.1	0.4	-0.5	0.1	0	0.5	0.6	0.4	0.1	-0.1	-0.2	2.7	-0.3	1.4
	-0.8	-0.1	0.4	0	0.2	-0.7	-0.8	-0.1	0.4	-0.2	-0.2	0.2	0.5	-3.6	0	-0.2	0.1	0.4	0.7	-2.1	3.1
	-0.8	-0.1	0.4	0	0.2	-0.7	-0.8	-0.1	0.4	0.4	-0.3	-1.3	0.8	-0.5	-0.7	0	-0.1	0.4	0.3	-0.7	0.3
	-0.8	-0.1	0.4	0	0.2	-0.7	-0.8	-0.1	0.4	0.1	-0.6	-0.3	0	-2	1.7	0.7	-0.1	-0.6	0.2	0.5	-1.5
	-0.8	-0.1	0.4	0	0.2	-0.7	-0.8	-0.1	0.4	-0.7	0.5	-0.9	1.7	-0.3	0.4	0.7	0.1	-0.4	-6	1.1	-0.3
	-0.8	-0.1	0.4	0	0.2	-0.7	-0.8	-0.1	0.4	-0.8	-0.4	0.2	-0.1	-0.1	0.8	0	-0.3	-0.3	-0.5	-1	-1.2
155	-0.8	-0.1	0.4	0	0.2	-0.6	-0.8	-0.1	0.4	-0.3	-0.3	-0.3	-1.9	0.8	0	0.2	0.3	-0.5	3.9	-4.1	2.7
	-0.8	-0.1	0.4	0	0.2	-0.6	-0.8	-0.1	0.4	0.6	0.8	0.4	2.1	0.2	0.4	1.2	-0.4	0.3	-1.1	-0.5	-0.8
	-1	-0.1	0.3	0	0.2	-0.7	-0.8	-0.1	0.4	-0.3	0.9	0.9	0.1	1.4	0.3	0	0.4	-1.2	-1.7	-1.7	0.2
	-0.8	-0.1	0.3	0	0.2	-0.7	-0.8	-0.1	0.4	-0.2	-0.6	0.1	-0.6	0.4	0.3	0.2	-0.3	-0.3	-0.5	1.9	-0.1
	-0.8	-0.1	0.3	0	0.2	-0.7	-0.8	-0.1	0.4	0.4	1.4	-1.4	-0.3	0.9	0.8	0.1	-0.6	-0.3	0.6	1.1	-1.7
	-0.8	-0.1	0.3	0	0.2	-0.6	-0.8	-0.1	0.4	0.6	-0.3	-0.2	-2	-0.6	-0.6	0.1	0.1	-0.1	2.9	-0.5	-1.5
156	-0.8	-0.1	0.3	0	0.2	-0.7	-0.8	-0.1	0.4	-0.9	0.1	-0.1	1	0.2	0.2	0	-0.1	-0.9	1.2	-0.3	2
	-0.8	-0.1	0.3	0	0.2	-0.7	-0.8	-0.1	0.4	1.1	1.2	1.1	-0.4	-1.3	0.3	0.2	0.3	-0.2	-0.8	0.4	2.3
	-0.8	-0.1	0.3	0	0.2	-0.7	-0.8	0	0.4	1.5	-0.4	0.9	0.2	-0.8	-0.8	0.1	-0.1	-0.4	-4.1	-0.8	0.1
	-0.8	-0.1	0.3	0	0.2	-0.7	-0.8	0	0.4	-1.3	2.3	-0.6	0	0	0.9	0.5	-0.4	-0.1	2.5	1.5	0.5
	-0.8	-0.1	0.3	0	0.2	-0.7	-0.8	0	0.4	0.9	0.4	-0.4	-0.4	0	1.1	0.9	1	0.1	1.8	0.4	0.4
	-0.8	-0.1	0.3	0	0.2	-0.7	-0.8	0	0.4	0.5	-0.1	0.9	2.9	-0.8	0.5	0.5	-0.5	-0.1	0	-0.8	-1.4
157	-0.8	-0.1	0.3	0	0.2	-0.7	-0.8	0	0.4	-2.4	0.4	0.3	0.5	0.4	-0.3	0.3	-0.4	0.2	-0.6	-0.6	1
	-0.8	-0.1	0.3	0	0.2	-0.6	-0.8	0	0.4	3.2	-0.7	0	0.4	-1.1	0.2	-0.2	-0.1	0.6	2.2	1.3	0.7
	-0.8	-0.1	0.3	0	0.2	-0.7	-0.8	0	0.4	-1.1	-0.2	-1.6	-0.5	-0.5	-0.3	0.2	1	0	0.1	1.8	-2.3
	-0.8	-0.1	0.3	0	0.2	-0.7	-0.8	0	0.4	-1.2	0.6	-1	0.7	-0.1	-0.7	0.1	0.6	-0.7	1.1	2.5	-0.8
	-0.8	-0.1	0.3	0	0.2	-0.7	-0.8	-0.1	0.3	-0.8	0.2	-0.5	-1.2	-0.1	-0.2	-0.8	0.9	-0.2	2.1	0.6	0
	-0.8	-0.1	0.3	0	0.2	-0.7	-0.7	0.6	0.4	0.3	1.1	0	0.8	0.5	0.7	-0.5	1.1	0.7	1.7	-0.3	0.3
158	-0.8	-0.1	0.3	0	0.2	-0.6	-0.8	0.1	0.3	2.8	-0.2	0.3	0.8	-0.3	1.3	0	0.7	0	-3.3	-2.2	-2.6
	-0.8	-0.1	0.3	0	0.2	-0.7	-0.8	0.1	0.3	0.4	-1.2	-1.5	1.6	0	0.5	0.4	0	-0.6	-0.2	-2.8	-2
	-0.8	-0.1	0.3	0	0.2	-0.7	-0.8	0	0.3	-1	0.1	-0.6	0.9	-1.3	0	-0.3	-0.5	0.5	-0.2	0.5	0.3
	-0.8	-0.1	0.3	0	0.2	-0.7	-0.8	0	0.4	-1.7	-1.1	0.5	-1.1	-0.1	2.1	-0.6	0.6	-0.2	-0.5	-1.1	1.4
	-0.8	-0.1	0.3	0	0.2	-0.6	-0.9	0	0.3	-1.8	1.1	-0.3	-0.5	-3.3	0.3	-0.5	0.3	-0.3	1.5	-1.6	0
	-0.8	-0.1	0.3	0	0.2	-0.6	-0.8	0	0.3	-0.6	-0.2	0.7	-0.7	-1.6	-0.3	0.6	1	0.1	-0.6	1.8	-1
159	-0.8	-0.1	0.3	0	0.2	-0.7	-0.9	0	0.3	-1.7	-0.6	0.2	-1.6	0.5	2.4	-0.2	-0.3	0.4	-0.4	-0.7	3.3
	-0.8	-0.1	0.3	0	0.2	-0.7	-0.8	0.1	0.3	-0.8	0.2	-2.1	-0.2	0.7	-0.6	-0.4	0.7	0.3	1.8	0	-1.3
	-0.8	-0.1	0.3	0	0.2	-0.7	-0.8	0	0.3	0.1	0	-0.4	-1.1	0.8	-0.3	0.4	-0.6	0.5	-1.6	-2.5	0.9
	-0.8	-0.1	0.3	0	0.2	-0.7	-0.8	0	0.3	-0.2	0.5	-0.3	-3	-0.8	0.7	-0.3	-0.2	0.2	1.3	0.6	2
	-0.8	-0.1	0.3	0	0.2	-0.7	-0.8	0	0.3	0.8	0.8	0.9	1.1	0.6	1.8	0.1	0.7	-0.3	-1.2	2.8	0.1
	-0.8	-0.1	0.3	0	0.2	-0.7	-0.8	0	0.3	-1.4	0.9	0.3	-0.7	-1.1	0.3	-0.3	0.5	0.4	2.3	-1	1.5
160	-0.8	-0.1	0.3	0	0.2	-0.7	-0.8	0	0.3	0.2	1	0.6	0.5	0.4	-0.7	-0.1	0.2	-0.2	-0.2	0.6	0.3
	-0.8	-0.1	0.3	0	0.2	-0.7	-0.8	0	0.3	-0.3	-0.1	0.2	-1.1	0.3	0.2	-0.6	0.5	-0.1	-1.3	-0.2	3.1
	-0.8	-0.1	0.3	0	0.2	-0.6	-0.8	0	0.3	-0.3	-1	1.5	1.6	-0.1	-0.5	0.4	-0.3	-0.3	-1.8	0.5	-2.4
	-0.8	-0.1	0.3	0	0.2	-0.7	-0.8	0	0.3	0.7	1.4	0.1	-0.4	0.4	-0.5	0.4	-0.4	0	0.7	-0.5	1.1
	-0.8	-0.1	0.3	0	0.2	-0.7	-0.8	0	0.3	0.8	1.3	-0.7	1.2	0.3	-1.7	0.1	-0.1	-0.1	0.8	0.8	-0.7
	-0.8	-0.1	0.3	0	0.2	-0.7	-0.8	0	0.3	0.7	-0.1	-0.3	0.3	-0.3	-2.5	0	0.6	0.1	-0.4	-1	-1.8
161	-0.8	-0.1	0.3	0	0.2	-0.7	-0.8	0	0.3	0.3	-0.3	-0.3	0.7	0	1.1	0.5	0	0.8	2	-2.2	-1.5
	-0.8	-0.1	0.3	0	0.2	-0.7	-0.8	0	0.3	-0.5	1.6	1.5	0.3	-0.5	-0.7	-0.5	0.3	0.2	1.9	-0.5	-0.6
	-0.8	-0.1	0.3	0	0.2	-0.7	-0.8	0	0.3	-0.1	-1.2	-0.9	0.6	0.1	-2	0.4	-0.2	0.2	-1.1	-1.4	0.2
	-0.8	-0.1	0.3	0	0.2	-0.6	-0.9	0	0.3	0.9	0.5	1.4	0.2	0.6	1.1	-0.1	-0.2	0.1	-0.3	-0.1	0.6
	-0.8	-0.1	0.3	0	0.2	-0.7	-0.9	0	0.3	-1.5	0.4	0.4	0	1.1	-1.6	-0.4	-0.7	0.7	2.1	-2.5	1.4
	-0.8	-0.1	0.3	0	0.2	-0.7	-0.8	0	0.3	-1.5	-0.4	-0.5	-0.4	-0.5	1.3	-0.5	1	-0.6	-1.2	1	-2.9
162	-0.8	-0.1	0.3	0	0.2	-0.7	-0.9	0	0.3	-1.2	1.1	-2	-0.7	0.2	1.3	0.8	0.1	0.6	0.5	1	-2.4
	-0.8	-0.1	0.3	0	0.2	-0.7	-0.8	0	0.3	1.1	0.6	0.4	1.4	-0.9	0.2	0.5	0.4	-0.9	1.2	1.4	-0.8
	-0.8	-0.1	0.3	0	0.2	-0.6	-0.8	0	0.3	-0.6	1.3	0.1	-0.2	1.1	0.8	-0.3	-0.3	0.2	-2.6	-0.9	0.2
	-0.8	-0.1	0.3	0	0.2	-0.7	-0.8	0	0.3	-1	-0.9	0.2	0.5	-0.4	-0.2	-0.1	-0.4	-0.7	-1.5	-1.2	-3.7
	-0.8	-0.1	0.3	0	0.2	-0.7	-0.8	0	0.3	-1.2	1.8	0.3	-1.1	0.1	-0.4	-0.1	-0.5	0	-0.1	-3.8	-1
	-0.8	-0.1	0.3	0	0.2	-0.6	-0.8	0	0.3	-1.1	-1.7	-0.5	0	-0.6	-1.5	-0.1	-0.6	-0.3	-1.3	-2	2.1
163	-0.8	-0.1	0.3	0	0.2	-0.6	-0.8	0	0.3	-1.5	0.1	1.4	0.4	0	-0.7	0	0.5	0.6	0.3	-0.1	1.7
	-0.8	0	0.3	0	0.2	-0.6	-0.8	0	0.3	0.2	1.3	-0.6	1	2.6	0.3	0.5	0.3	0.2	-1.7	-0.8	-1.7
	-1.1	0.1	0.1	0	0.2	-0.6	-0.9	0	0.3	-1.2	-0.4	0.9	0.4	-2.2	-0.4	0.4	0.4	0.9	-1.4	-0.4	1.4
	-0.8	-0.1	0.4	0	0.2	-0.6	-0.9	0	0.3	0	-1.6	0.5	-0.4	-0.6	-2.4	0.7	1.4	0.2	-0.5	-0.8	-1.3
	-0.8	-0.1	0.4	0	0.2	-0.7	-0.9	0	0.3	0.6	-1.8	0.3	-1.9	-0.5	-1.7	-0.5	-0.7	0	-1.2	-1.4	1.8
	-0.8	-0.1	0.4	0	0.2	-0.6	-0.8	0	0.3	-0.2	0.7	2.4	-0.2	1.6	0.7	-0.2	-0.3	0.4	3.2	0.4	-2.8
164	-0.8	-0.1	0.4	0	0.2	-0.7	-0.8	0	0.3	-0.6	-0.8	-0.3	-0.2	1.6	-0.9	-0.4	-0.1	-0.1	-1.8	-0.7	0.9
	-0.8	-0.1	0.4	0	0.2	-0.6	-0.9	0	0.3	-1.2	0.1	0.4	-0.6	-0.2	1.3	-0.8	-1	0	2	2.4	-1.3
	-0.8	-0.1	0.4	0	0.2	-0.7	-0.8	0	0.3	0.5	0.5	-1	-0.9	0.4	-1.1	0.3	-0.4	0.1	-2	1.9	-0.9
	-0.8	-0.1	0.4	0	0.2	-0.7	-0.8	0	0.3	-1.7	0.5	-0.7	1.5	0.2	-1.7	0.7	0.1	-0.4	-2.8	-1.2	0.4
	-0.8	-0.1	0.4	0	0.2	-0.7	-0.9	0	0.3	-0.1	0.8	0.2	-0.2	0.1	-0.4	0.4	0.4	-0.2	-1.6	0.3	-0.6
	-0.8	-0.1	0.4	0	0.2	-0.7	-0.9	0	0.3	-0.4	0.2	1.4	0.7	1.5	1	0.1	0.5	0.1	-0.7	-3	1.2
165	-0.8	-0.1	0.4	0	0.2	-0.7	-0.8	0	0.3	1.2	-0.1	0.2	-0.6	1.3	-0.9	0.5	0.1	-1.2	-0.1	0.5	-0.8
	-0.8	-0.1	0.4	0	0.2	-0.7	-0.8	0	0.3	-0.2	0	-0.2	0.4	-2.1	-0.2	-0.1	-0.3	-0.2	-1.7	0.6	0.6
	-0.8	-0.1	0.4	0	0.2	-0.7	-0.8	0	0.3	0.1	2.1	0.8	-1.2	-0.1	-0.8	-0.1	0.3	-0.5	-0.7	0.1	-2
	-0.8	-0.1	0.4	0	0.2	-0.7	-0.8	0	0.3	0	-0.1	-0.1	1.5	0.9	2.5	0.9	0.6	0.5	-0.8	-1	-0.8
	-0.8	-0.1	0.4	0	0.2	-0.6	-0.8	0	0.3	1.4	-1.3	0.1	-0.6	1.6	-1.4	0.3	0.6	-0.3	0	-0.5	-0.5
	-0.8	-0.1	0.4	0	0.2	-0.7	-0.8	0	0.3	-0.3	0.2	-0.8	0.2	-1.8	1.1	0.8	0	-0.5	1.3	-0.7	0.3
166	-0.8	-0.1	0.4	0	0.2	-0.7	-0.8	0	0.3	-0.4	1.3	-0.4	0.2	-0.7	0.4	-0.4	0.7	-0.3	-0.7	1.2	-0.7
	-0.8	-0.1	0.4	0	0.2	-0.7	-0.8	0	0.3	2.1	-0.1	1.6	-0.2	-1	-0.7	-0.6	1	0.1	-2.5	0.8	-2.1
	-0.8	-0.1	0.4	0	0.2	-0.7	-0.8	0	0.3	-0.5	-0.6	0.3	-0.1	0	0.6	0	0.2	-0.4	-0.9	1.7	2.2
	-0.8	-0.2	0.3	0	0.2	-0.7	-0.8	0	0.3	0	-1.2	0.5	1.3	-0.1	3.4	0.6	-0.3	0.5	-0.2	-2.9	-0.9
	-0.8	-0.2	0.4	0	0.2	-0.6	-0.8	0	0.3	-1.6	-0.4	-0.7	0.1	1.9	-0.2	-0.1	0.2	-0.6	-0.1	1.5	0.1
	-0.9	-0.1	0.3	0	0.2	-0.7	-0.8	0	0.3	-0.4	0	-0.1	0.7	-0.1	0.1	-0.2	0.4	0.9	1.9	-1.5	-2.7
167	-0.6	0	0.2	0	0.2	-0.7	-0.8	0	0.3	0	-1.7	1.5	2.7	1.2	0	-0.6	0.4	-0.6	2.9	0	-0.1
	-0.8	-0.1	0.4	0	0.2	-0.7	-0.8	0	0.3	0.2	0.6	0.7	-0.1	-1.2	-0.5	0.2	0	0	1.3	-1.4	-1.8
	-0.8	-0.1	0.4	0	0.2	-0.7	-0.8	0	0.3	1.5	-0.6	-0.3	-0.9	0	0.7	0.1	0.4	0.3	1.5	-0.6	-0.9
	-0.8	-0.1	0.4	0	0.2	-0.7	-0.8	0	0.3	0.5	-1.7	0	0.2	0.2	-1	0.1	0.5	0.1	1.3	-0.4	0.9
	-0.8	-0.1	0.4	0	0.2	-0.7	-0.8	0	0.3	-0.9	-0.8	-0.2	-0.8	-1.2	-1.1	0	0	0.3	0.4	0.5	-0.9
	-0.8	-0.1	0.4	0	0.2	-0.7	-0.8	0	0.3	1.1	0.3	-2	1.2	2.4	-0.2	0.7	0.3	-1.1	-2.2	-1.8	-2.1
168	-0.8	-0.1	0.4	0	0.2	-0.7	-0.8	0	0.3	-1.6	0.3	-1.3	-1.2	0	0.8	0.3	-1	0.6	-1.6	1.2	0
	-0.8	-0.1	0.4	0	0.2	-0.6	-0.8	0	0.3	0.3	0.2	1.2	-1.1	-0.1	-0.2	0.1	-0.1	0	1.2	-0.5	1
	-0.8	-0.1	0.4	0	0.2	-0.7	-0.8	0	0.3	-1.2	0.2	-0.9	0.3	1.1	0.4	0.4	0	-0.4	0.9	-1.9	-2.1
	-0.8	-0.1	0.4	0	0.2	-0.7	-0.8	0	0.3	-1.3	-0.4	-0.3	-1.1	0.4	1.1	-0.1	0.9	0.1	0.3	-0.4	1
	-0.8	-0.1	0.4	0	0.2	-0.7	-0.8	0	0.3	-1.2	-0.7	-2	0.6	-1.1	-0.3	-0.8	0.2	-0.1	0.3	-0.9	-1.4
	-0.8	-0.1	0.4	0	0.2	-0.7	-0.8	0	0.3	1.2	-3.3	1	-0.7	0.7	1.7	0.6	0.6	-0.6	-0.8	-0.4	-0.9
169	-0.8	-0.1	0.4	0	0.2	-0.7	-0.8	0	0.3	0	-0.7	0.7	0	0.8	0.1	-0.8	0.1	0.4	-1	0.8	-2.9
	-0.8	-0.1	0.4	0	0.2	-0.7	-0.8	0	0.3	-0.8	0.5	-1.6	-0.2	0.7	0.3	1	-0.1	0.2	0.9	-0.5	-2.3
	-0.8	-0.1	0.4	0	0.2	-0.7	-0.9	0	0.3	0.1	-0.4	1.7	-0.8	1	-1.1	0.1	-0.1	-0.3	-0.8	2	0.2
	-0.8	-0.1	0.4	0	0.2	-0.7	-0.8	0	0.3	-1	-0.6	-0.4	0.8	0.7	-1.5	-0.3	-1.2	0.6	-0.6	1.3	-0.1
	-0.8	-0.1	0.4	0	0.2	-0.7	-0.8	0	0.3	0.9	-0.5	0.1	1.2	-0.6	2.6	0.1	0.7	-0.3	1.7	-1.9	-1.7
	-0.8	-0.1	0.4	0	0.2	-0.7	-0.9	0	0.3	-0.3	-1.1	0.2	-0.4	-0.6	0.5	-1	0.3	0.4	1.6	-0.1	-2.1
170	-0.8	-0.1	0.4	0	0.2	-0.7	-0.8	0	0.3	1.7	0.3	-0.2	-1.1	0.5	0	0.3	0.5	0.2	1.6	-0.2	-2.4
	-0.8	0	0.4	0	0.2	-0.7	-0.8	0	0.3	0.3	1.1	0.3	1	1.2	0.5	-0.1	-0.2	0.1	-0.8	1.7	-1.5
	-0.8	0	0.4	0	0.2	-0.6	-0.8	0	0.3	0.9	0.3	-0.7	0.5	-1.1	0.7	-0.4	0.6	-0.4	2.4	0.2	0
	-0.8	0	0.4	0	0.2	-0.7	-0.8	0	0.3	0.9	0.1	-0.4	1.2	2.3	-0.9	-0.2	0.2	0.4	0.1	0.3	0.2
	-0.8	0	0.4	0	0.2	-0.7	-0.8	0	0.3	-0.2	0.7	-1.1	-1	-1.1	0.3	-0.3	0.3	0	2.2	-2.1	1.5
	-0.8	0	0.4	0	0.2	-0.7	-0.8	0	0.3	-2	-1.7	0.1	0.5	-1.2	1.1	0	-0.1	-0.8	-0.6	2.1	-0.1
171	-0.8	0	0.4	0	0.2	-0.7	-1	0	0	0.1	0.3	-0.9	-0.8	-1	0.8	0	-0.7	0.2	-0.2	0	1.7
	-0.8	0	0.4	0	0.2	-0.6	-0.8	0.2	0.2	-1	0.1	0.5	0.8	-1.1	1.6	-0.2	-0.6	-1	-2.4	-0.2	3.5
	-0.8	0	0.4	0	0.2	-0.7	-0.8	0.2	0.2	-0.9	-0.2	0.6	0.6	0.5	-1.9	-0.4	-0.1	0.3	1.5	0.9	2.8
	-0.8	0	0.4	0	0.2	-0.7	-0.8	0.2	0.2	0.1	0.4	-0.9	1.3	-0.8	-0.4	0.3	0.9	0	1.2	0.6	1
	-0.8	0	0.4	0	0.2	-0.6	-0.8	0.2	0.1	-0.4	-0.2	-0.3	-0.4	1.1	-1.7	0	-0.5	0.5	-1.7	1.6	2.8
	-0.8	0	0.4	0	0.2	-0.7	-0.8	0.1	0.4	1.9	-0.5	1.6	0.5	2.2	-1.4	0.7	0	0.7	1.3	-0.6	-0.7
172	-0.8	0	0.4	0	0.2	-0.6	-0.8	0	0.4	0.4	0.4	1	-1.4	1.2	0.7	0	0.3	-1.3	0.9	-0.2	1.6
	-0.8	0	0.4	0	0.2	-0.7	-0.8	0.2	0.4	0.8	-1.7	-0.4	0.8	-1.5	-0.2	0.3	-0.5	-0.2	-0.9	-0.3	0.5
	-0.8	0	0.4	0	0.2	-0.7	-0.8	0.2	0.3	-0.6	-0.8	-0.3	0.1	2.2	1.1	0	-0.2	-0.5	-0.4	-1.1	0.6
	-0.8	0	0.4	0	0.2	-0.7	-0.8	0.2	0.3	-0.7	0.2	-0.8	0.9	0.7	0.8	0	0.5	0.5	-2.2	-1.3	1.8
	-0.8	0	0.4	0	0.2	-0.7	-0.8	0.1	0.3	0.6	-0.9	0.7	1.8	-0.4	-0.3	-0.7	-0.6	-0.7	-1.9	-1	1.3
	-0.8	0	0.4	0	0.2	-0.7	-0.8	0.3	0.4	-0.9	-1.6	-1.2	-0.2	1.5	-0.2	-0.9	-0.4	0.4	0.1	-0.4	-0.6
173	-0.8	0	0.4	0	0.2	-0.7	-0.8	0.1	0.3	0.7	0	-0.4	0.8	0.6	-0.2	-0.3	-0.4	0.4	-0.5	-1.9	0.1
	-0.8	0	0.4	0	0.2	-0.7	-0.8	0.1	0.3	1.2	0.8	1.6	0.2	-0.4	-0.6	0.1	-0.4	1	-2.2	-2.2	-1.9
	-0.8	0	0.4	0	0.2	-0.7	-0.9	0.1	0.2	0.8	1.9	-1.2	-0.3	-0.4	-0.8	-0.7	0.2	-0.4	-0.6	0.9	-0.5
	-0.8	0	0.4	0	0.2	-0.7	-0.8	0.1	0.3	-1.1	-1.6	1.4	0.9	-0.5	0.8	-0.8	0.3	0.8	-0.9	-0.1	0.3
	-0.8	0	0.4	0	0.2	-0.7	-0.8	0.1	0.3	-0.2	0.7	-0.2	0.8	-0.7	-0.7	1.2	-0.6	-0.1	-0.3	-1.4	-0.6
	-0.8	0	0.4	0	0.2	-0.7	-0.8	0.2	0.2	1.1	1	-2	0.3	-0.2	-1	-0.4	0.1	0.6	2.6	-0.9	-1.2
174	-0.8	0	0.4	0	0.2	-0.6	-0.9	0	0.2	-1.4	-0.4	-1	0.7	0	-1.7	-0.1	-1	0	-0.5	1.7	-4
	-0.8	0	0.4	0	0.2	-0.6	-0.9	0	0.3	1.5	1.2	-1.9	0	-0.4	-0.2	-0.2	0.2	0.1	0.2	-1.4	1.2
	-0.8	0	0.4	0	0.2	-0.6	-0.9	0	0.2	1	0.9	0.6	-1.1	-1.6	1.1	0.1	0.4	0.2	1.7	0.5	0.1
	-0.8	0	0.4	0	0.2	-0.6	-0.9	0	0.3	0	-0.1	-0.3	-0.8	1.1	0.2	0.3	0	-0.3	2.5	1	-0.7
	-0.8	0	0.4	0	0.2	-0.6	-0.9	0	0.3	0.8	-0.1	0.7	-0.7	0.2	-0.1	-0.1	0.1	-0.3	-0.4	3	-1
	-0.8	0	0.4	0	0.2	-0.7	-0.9	0	0.3	-0.8	0.4	0.5	0.6	-1.7	-0.5	0.4	-0.1	0.6	-0.1	-1.9	0.8
175	-0.8	0	0.4	0	0.2	-0.6	-0.9	0	0.3	0.7	-0.2	-1.4	0.1	0.3	-1.5	0	-0.1	0	-1.5	0.4	-1.6
	-0.8	0	0.4	0	0.2	-0.7	-0.9	0	0.3	-0.1	-1.4	-1.4	-0.6	0.9	1.8	0.9	-0.1	0.2	0.6	-0.4	0.1
	-0.8	0	0.4	0	0.2	-0.7	-0.9	0	0.2	-0.6	-0.2	-0.6	1	0.1	-0.3	0.4	-0.4	-0.2	-0.4	0.3	0.4
	-0.8	0	0.4	0	0.2	-0.7	-0.9	0	0.2	0.9	-0.8	-0.2	-0.5	-1	-0.7	0.3	-0.1	1.1	-1.6	2.6	1.7
	-0.8	0	0.4	0	0.2	-0.7	-0.9	0	0.3	-0.6	2.2	1	-0.5	3.1	-1.9	0.8	-0.5	0	0.1	0	0.2
	-0.8	0	0.4	0	0.2	-0.7	-0.9	0	0.3	1.1	-0.6	1.2	-0.1	0.9	0.3	0.2	-0.1	0.1	-2.1	0.7	-2.2
176	-0.8	0	0.4	0	0.2	-0.7	-0.9	0	0.3	1.1	1	-0.5	-0.5	-0.5	1.3	-0.2	0.5	0	-0.5	2.8	1.3
	-0.8	0	0.4	0	0.2	-0.7	-0.9	0	0.3	-1.7	1	0	0	-1.1	-1.5	0	0.2	0	-0.5	-1.7	1
	-0.8	0	0.4	0	0.2	-0.7	-0.9	0	0.3	-0.7	-0.9	1	-0.2	0.7	-0.9	0.2	-0.4	-0.1	0.5	0.3	1.7
	-0.8	0	0.4	0	0.2	-0.6	-0.9	0	0.2	1.5	2.4	1.6	-0.5	0	-0.1	0	0.1	-0.6	-1.4	0.7	0.3
	-0.8	0	0.4	0	0.2	-0.7	-0.9	0	0.3	-0.3	1	-3.5	-0.1	-0.1	-1.2	-0.5	0.5	0.4	0.6	-1.9	-0.9
	-0.8	0	0.4	0	0.2	-0.7	-0.9	0	0.3	-0.1	0.3	-1.3	0.9	-1.4	-0.6	1.2	-0.6	-0.3	1.2	1.8	0.6
177	-0.8	0	0.4	0	0.2	-0.7	-0.8	0	0.3	-1.7	-0.1	0.8	-0.5	1.8	0.6	0.2	-0.9	-0.2	-0.2	0.3	1.5
	-0.8	0	0.4	0	0.2	-0.7	-0.9	0	0.3	-0.3	2.4	-0.1	-0.7	-0.6	0.7	0.1	1	-0.3	0.8	3.3	-0.8
	-0.8	0	0.4	0	0.2	-0.7	-0.9	0	0.3	1.6	-1.1	0.7	0.4	0.4	1.6	-1	0.2	0.2	0.3	0.1	-0.1
	-0.8	0	0.4	0	0.2	-0.7	-0.8	0	0.3	-0.3	0	0.2	1.5	-1.3	-0.8	0.6	0.5	-0.3	0.8	-2.9	0.9
	-0.8	0	0.4	0	0.2	-0.7	-0.9	0	0.3	-0.9	0.4	-0.3	0.6	-1.2	0.5	-0.5	0.4	0.3	1.2	0	1.5
	-0.8	0	0.4	0	0.2	-0.7	-0.8	0	0.3	-0.6	0.7	0.8	0.2	1.6	0.8	1	-0.7	0.6	-0.6	0.3	-0.4
178	-0.8	0	0.4	0	0.1	-0.7	-0.8	0	0.3	-0.8	2.3	-0.5	0.7	-1.2	1	0.7	0.5	0.2	-1.2	-0.2	1.2
	-0.8	0	0.4	0	0.1	-0.7	-0.9	0	0.3	0.1	-0.9	-2	-1.1	-0.3	-1.4	-0.1	-0.3	-0.3	0.8	-2.4	-0.5
	-0.8	0	0.4	0	0.1	-0.7	-0.8	0	0.3	0.6	0.2	-0.6	1.2	1.6	-0.4	0.2	0.5	0	-1.4	1.2	-1.6
	-0.8	0	0.4	0	0.1	-0.7	-0.9	0	0.3	0.4	-1.4	0	1	0.1	1	0.1	0	-0.6	1.2	1.8	2.2
	-0.8	0	0.4	0	0.1	-0.7	-0.8	0.1	0.2	-0.8	-0.3	-0.8	0.7	0.3	-0.7	-0.1	-0.1	-0.1	-2.2	-0.6	1.1
	-0.8	0	0.4	0	0.1	-0.7	-0.3	0.2	0.5	0.3	1.4	1.1	0.3	0	1	-0.4	0.1	0	1.8	0	-3
179	-0.8	0	0.4	0	0.1	-0.7	-0.8	0	0.3	0.3	0.8	-0.8	-0.5	-1.1	0.9	-0.8	0.3	-0.8	-1.1	2.8	-1.9
	-0.8	0	0.4	0	0.1	-0.7	-0.8	0	0.4	0.6	0.8	-1	-0.1	0.4	-0.5	0.6	0.1	0.1	0.9	-0.5	3.3
	-0.8	0	0.4	0	0.2	-0.7	-0.8	0	0.3	1.1	-0.8	0.2	-0.6	-0.8	0.2	0.1	0.1	0.2	1.9	-2.1	1.8
	-0.8	0	0.4	0	0.2	-0.7	-0.9	0	0.3	0.3	0.5	1.5	-0.4	0.2	-1.8	0	-0.1	0.9	0.2	2.6	-0.6
	-0.8	0	0.4	0	0.2	-0.7	-0.8	0.1	0.3	-0.1	-0.5	-0.1	-1.3	-1	0.8	0.8	-0.3	-0.4	-0.6	0.4	3
	-0.8	0	0.4	0	0.2	-0.7	-0.8	0	0.3	-0.1	1.4	-0.9	0.2	-1.5	2.2	0.3	-1.2	0.3	-1.6	-1.1	-2
180	-0.8	0	0.4	0	0.2	-0.7	-0.9	0	0.3	1.5	0.6	1	-1.5	-0.2	0.1	0.2	-0.7	0.8	-1.2	-1.1	0.8
	-0.8	-0.1	0.4	0	0.2	-0.7	-0.8	0	0.3	0.2	0.9	-1	-2	0.4	-0.3	0.4	-0.2	0.1	0.2	0.8	1.4
	-0.8	-0.1	0.4	0	0.2	-0.7	-0.9	0	0.3	0	-0.5	-1.1	-0.8	-0.6	0.7	0.3	0.1	-0.2	0.1	0.5	-1.5
	-0.8	0	0.4	0	0.2	-0.7	-0.9	0	0.3	0.3	0.8	-1	0.6	1.4	0.5	0.1	0.1	-0.9	-1.8	0.2	-1.6
	-0.8	0	0.4	0	0.2	-0.7	-0.9	0	0.3	0.3	-0.7	-0.6	-0.1	-0.9	-0.7	-0.8	0.5	-0.9	-1.1	1.5	3.6
	-0.8	-0.1	0.4	0	0.2	-0.7	-0.8	0	0.3	1.1	-0.1	-0.9	1.2	-0.2	-0.7	-0.6	0.8	-0.1	-1.1	-1.5	-0.1
181	-0.9	0.4	0.3	0	0.2	-0.7	-0.9	0	0.3	-0.6	1.2	-0.5	1.6	0.3	-0.8	-0.5	-0.2	-0.4	-0.5	1.3	0.2
	-0.8	-0.1	0.4	0	0.2	-0.7	-0.8	0	0.3	-0.2	-0.6	-0.7	0	0.1	0.9	0	0.6	-0.2	-0.2	-1.2	1.3
	-0.8	-0.1	0.4	0	0.2	-0.7	-0.9	0	0.3	-0.3	0.7	0.2	1.1	-0.2	1.3	0.1	0.3	0.6	1.1	1.7	-1.7
	-0.8	-0.1	0.4	0	0.2	-0.7	-0.9	0	0.3	-0.3	-0.1	-0.3	0.6	1.6	0	-0.7	0	0.2	-2.3	-0.9	0.1
	-0.8	-0.1	0.3	0	0.2	-0.7	-0.9	0	0.3	-1.2	1.3	0.7	0	1.9	1.6	-0.4	-0.5	0	1.9	-1.2	0
	-0.8	-0.1	0.3	0	0.2	-0.7	-0.8	0	0.3	-0.6	0.5	0.1	0	1.6	-0.1	-0.1	-0.4	0.3	-2.2	-0.1	-3
182	-0.8	0	0.3	0	0.2	-0.7	-0.9	0	0.3	-0.7	0	-1.4	0.4	1.7	-1.4	-0.2	-0.1	-0.3	-0.9	1.2	0.5
	-0.8	0	0.3	0	0.2	-0.7	-0.8	0	0.3	1.7	-1.6	-0.9	0.4	-1.1	1.3	-0.1	0.1	0.4	1	3.8	-0.8
	-0.8	-0.1	0.3	0	0.2	-0.7	-0.8	0	0.3	2	0.2	0.1	-0.6	0.1	0.4	0.7	0.5	-0.7	0.8	3.8	1.4
	-0.8	-0.1	0.3	0	0.2	-0.7	-0.9	0	0.3	-1.1	0.7	-1.6	-0.1	-0.2	-0.3	-0.5	-0.6	1.1	0.5	-0.2	-1.4
	-0.8	-0.1	0.3	0	0.2	-0.7	-0.8	0	0.3	0.7	-0.2	0.4	2.3	2.3	0.1	0.1	0.8	0.4	0.8	2.1	-1.3
	-0.8	0	0.3	0	0.2	-0.7	-0.9	0	0.3	-0.2	0.2	0.2	1.3	-0.2	-0.1	0	-0.4	0.1	-1.1	0.7	-0.3
183	-0.8	0	0.3	0	0.2	-0.7	-0.9	0	0.3	0.8	-0.1	-0.3	-0.6	-1.2	-1.9	-0.8	-0.7	0.2	2.5	-1.3	-0.3
	-0.8	0.2	0.2	0	0.2	-0.7	-0.8	0.1	0.3	-0.8	-2.4	0.6	0.4	1.1	-0.6	-0.4	1.1	-1.1	1.7	-1.6	-3.6
	-0.8	0	0.3	0	0.2	-0.7	-0.8	0.1	0.3	0.3	-1.1	-0.7	0	-0.4	0.4	0.1	-0.5	-0.1	0	1.2	1.6
	-0.9	0	0.3	0	0.2	-0.7	-0.8	0	0.3	0.9	0.5	2.8	-0.5	0	0.6	-0.2	0.3	-0.2	-0.4	2.6	-1.8
	-0.8	0	0.4	0	0.2	-0.7	-0.8	0	0.3	-1.4	-1	0.9	0	0.7	0	0.4	0.1	-1	1.7	1	-0.3
	-0.8	0	0.4	0	0.2	-0.7	-0.9	0	0.3	0.4	0.5	-0.2	0.8	0.1	1.5	1.1	0	-0.2	-0.6	-0.7	-1.7
184	-0.8	0	0.4	0	0.2	-0.7	-0.8	0	0.3	-0.8	-1.8	-0.4	1.6	1.8	0	0.6	-0.5	-0.5	-2.4	0.4	-0.9
	-0.8	0	0.4	0	0.2	-0.7	-0.8	0	0.3	-0.6	1.3	-0.2	0.7	0.7	-1.5	-0.4	0	-0.5	-1.1	-1	-0.1
	-0.9	0	0.3	0	0.2	-0.6	-0.9	0	0.3	0.3	-2.2	1	1.1	-0.6	-0.8	-0.4	-1	-0.7	1.5	-2.8	0.5
	-0.9	0	0.3	0	0.2	-0.7	-0.8	0	0.3	-0.5	-0.3	-0.3	0.2	1.3	1.5	1.5	-0.4	-0.4	-1.1	-2	0
	-0.8	0	0.3	0	0.2	-0.7	-0.8	0	0.3	0.1	1.1	-0.7	-0.4	1.2	-0.8	-0.4	-0.7	0	-1.8	-2.5	-0.9
	-0.8	0	0.3	0	0.2	-0.7	-0.8	0	0.3	0.9	-0.5	-1.3	-0.2	1.5	-1.6	0.1	0.1	0.1	0.2	0.1	0.7
185	-0.8	0	0.3	0	0.2	-0.7	-0.9	0	0.3	-0.9	0.9	-0.5	-0.6	-1.3	-2.6	0	-0.3	-0.5	-3.2	0.5	2.1
	-0.8	0	0.3	0	0.2	-0.7	-0.9	0	0.3	0.3	0.2	0.7	1.5	-0.8	0.2	-0.5	0.6	1.1	-2.3	0.4	-0.9
	-0.8	0	0.3	0	0.2	-0.7	-0.9	0	0.3	-1	2.3	-0.3	-0.8	0.6	-2.1	-0.8	-1.1	-0.1	2.1	2.7	-1.2
	-0.8	0	0.3	0	0.2	-0.7	-0.9	0	0.3	2.6	-0.9	-0.9	-0.1	-0.9	0.4	-0.8	0.4	-0.4	-1	2.2	-0.5
	-0.9	0.1	0.3	0	0.2	-0.7	-0.9	0.2	0.3	0	1.1	0.4	0	-0.5	-1	0	1	0.2	-0.3	1.9	0.5
	-2	-0.7	1	0	0.2	-0.7	-0.9	0.2	0.3	-0.7	1	-1.1	1.4	0.6	-0.9	-0.6	0	-0.3	-1	-2.3	2.3
186	-0.8	-0.1	0.4	0	0.2	-0.7	-1.3	-0.4	0.2	0	0.1	0	-1	-1.2	1	0.6	0.2	-0.1	1.4	1.4	-0.7
	-0.8	0	0.4	0	0.2	-0.7	-0.8	0	0.3	1.1	-1.8	-1	0.6	-0.1	0.1	0.1	0.3	0.5	-0.8	-1.3	2.1
	-0.8	-0.1	0.3	0	0.2	-0.7	-0.8	0.7	0.2	0.4	-0.1	-0.6	0.5	-0.5	0.7	-0.1	-0.3	-0.4	2.3	-1	1.5
	-0.8	-0.3	0.3	0	0.2	-0.7	-0.8	0.1	0.3	1	-0.9	-0.6	0.4	-1	2.1	0.2	0.4	0.2	-0.5	-3	-1.3
	-0.8	-0.2	0.3	0	0.2	-0.7	-0.8	0.1	0.2	0.2	-0.5	1.4	-1.9	0.5	-1.4	0.2	-1.1	-0.2	-0.9	-0.6	-1.6
	-0.8	-0.1	0.3	0	0.2	-0.7	-0.8	0.1	0.2	1.4	-1.1	0.3	-1.9	-0.7	-0.9	-0.4	-0.4	0.8	-1.6	-1.7	-0.6
187	-0.8	-0.1	0.3	0	0.2	-0.7	-0.9	0.1	0.2	0.2	0.4	-0.6	0.6	-0.7	-0.7	0	0	-0.5	-0.8	0.5	-0.6
	-0.8	-0.2	0.3	0	0.2	-0.7	-0.8	0.1	0.2	0.2	1.7	2.1	0.3	0.7	1.1	0.2	0.1	0.1	1.5	2.2	-0.8
	-0.8	-0.1	0.3	0	0.2	-0.7	-0.9	0	0.2	-1.1	-0.3	0.2	-0.5	-2.6	-0.4	-0.2	0	-0.1	4.4	0	1.8
	-0.8	-0.1	0.4	0	0.2	-0.7	-0.9	0	0.2	-1.8	1.1	0.2	0.4	-1.7	-0.2	0.6	0.5	0.2	0.5	-1.4	0.6
	-0.8	0	0.3	0	0.2	-0.7	-0.9	0	0.2	0	-0.4	0.4	-1.1	0.4	0.3	0	-0.2	-0.2	-0.3	-1.6	-1.8
	-0.8	-0.1	0.3	0	0.2	-0.7	-0.9	0.1	0.2	0.6	-0.8	1.9	-1.4	0.2	-0.7	-0.5	0.7	-0.4	0.8	-0.4	0.2
188	-0.8	-0.1	0.3	0	0.2	-0.7	-0.9	0	0.2	-2	-1	-0.3	0.5	-0.5	0.3	0.3	-0.2	0.4	-1.8	2	-0.8
	-0.8	-0.1	0.3	0	0.2	-0.7	-0.9	0	0.2	-1.6	0.4	0.6	-1	1.7	2	-0.2	0.5	-0.5	-2.3	1.1	0.1
	-0.8	-0.1	0.3	0	0.2	-0.7	-0.9	0	0.2	1.5	0.7	0.2	-0.1	-0.2	0.2	0.1	0.3	0.1	0.8	2.6	1.4
	-0.8	-0.1	0.3	0	0.2	-0.7	-0.9	0	0.3	0.9	0.2	-0.9	-0.9	-1.3	0.8	-0.1	0.4	0.5	-0.1	0.2	1.1
	-0.8	-0.1	0.3	0	0.2	-0.7	-0.9	0	0.3	-1.7	-0.7	1.5	0.4	1.9	0.5	0.5	0.3	-0.1	1.5	0.7	-4.4
	-0.8	0	0.3	0	0.2	-0.7	-0.9	0	0.3	-0.5	1	-0.9	1.1	-1.6	-1.9	0	0.8	0	1.4	0.1	1.8
189	-0.8	-0.1	0.3	0	0.2	-0.7	-0.9	0	0.3	0	-2	-1	2.2	2.2	1.6	-0.3	-0.3	-0.8	0.5	-0.1	1.5
	-0.8	-0.1	0.3	0	0.2	-0.7	-0.8	0	0.3	-0.7	-1	1.6	0.1	-1.4	1.2	-0.1	-0.2	-0.1	-1.7	-2.2	-1.1
	-0.8	-0.1	0.3	0	0.2	-0.7	-0.9	0	0.3	-1.1	0.4	-0.4	0.8	-0.3	0.2	0.7	-0.4	0	0.7	-1	-0.4
	-0.8	-0.1	0.3	0	0.2	-0.7	-0.9	0	0.3	0.5	0.2	-0.6	1.2	-0.7	1.8	0.5	-0.5	0.7	-0.5	-0.8	-1.5
	-0.8	-0.1	0.3	0	0.2	-0.7	-0.9	0	0.3	-1.4	0.5	0.4	-0.7	-0.5	1.5	0.2	0.3	-0.1	0.5	1.5	-1.9
	-0.8	-0.1	0.3	0	0.2	-0.7	-0.9	0	0.3	0.4	1.1	-0.2	1	0	-0.2	0.1	0.2	0.2	1.3	-1	1.8
190	-0.8	-0.1	0.3	0	0.2	-0.7	-0.8	0	0.3	0.2	-1.4	0.7	0.1	-0.9	-0.4	0.3	0.3	-0.3	-0.8	0.5	-1.1
	-0.9	0	0.3	0	0.2	-0.7	-0.8	0	0.3	-1.1	0.9	-1.3	0	-0.4	-0.4	-0.1	0.1	-0.8	0.7	1.3	-0.6
	-0.8	-0.1	0.3	0	0.2	-0.7	-0.8	0	0.3	-0.9	-1.1	0.2	0.1	0.3	-0.1	0	-0.4	0.2	-0.7	0.6	2.1
	-0.8	-0.1	0.3	0	0.2	-0.7	-0.8	0	0.4	1.1	1	1.8	0.7	-2.8	-0.6	-0.5	0	0.2	-1.7	-1.2	-0.1
	-0.8	0	0.3	0	0.2	-0.7	-0.8	-0.1	0.4	0	-1.2	0.3	-1.1	1.5	0.1	0	-0.5	0	0.8	-1.5	-1.2
	-0.8	-0.1	0.3	0	0.2	-0.7	-0.8	-0.1	0.4	-0.9	-0.2	0.3	-0.4	1	-0.3	0.1	0.3	0.6	3.3	0.8	3.3
191	-0.8	-0.1	0.3	0	0.2	-0.7	-0.8	-0.1	0.4	0.5	0.6	-1.5	0.4	-0.7	1.5	0	-0.2	-0.5	1.4	0.6	-1.3
	-0.8	0	0.3	0	0.2	-0.7	-0.8	-0.1	0.4	0.4	0.4	1	-0.5	0.7	-0.7	0.4	0.7	-0.6	-1.1	0.8	-3
	-0.8	0	0.3	0	0.2	-0.7	-0.8	-0.1	0.4	-3.9	0.3	1.8	1.6	2.4	-0.1	0	0.1	0.1	-0.6	0.4	-0.9
	-0.8	-0.1	0.3	0	0.2	-0.7	-0.8	-0.1	0.3	0.8	0.8	0.2	0.5	-0.1	0.5	0.2	-0.7	-0.1	1.1	0.3	-0.8
	-0.8	-0.1	0.3	0	0.2	-0.7	-0.8	-0.1	0.4	-0.7	0	0	-1	0.1	0.3	-1.1	0.1	-0.5	1.3	0.4	3.3
	-0.8	-0.1	0.3	0	0.2	-0.7	-0.8	0	0.3	-0.3	1.3	-1.5	-0.7	0.8	0.1	0.5	-1.6	-0.5	-0.9	1.9	-1.5
192	-0.8	-0.1	0.3	0	0.2	-0.7	-0.8	0	0.3	0	-0.2	0.3	-1.6	-2.1	0.8	0.3	-0.3	-0.3	-2.9	-0.3	1.6
	-0.8	-0.1	0.3	0	0.2	-0.7	-0.8	0	0.3	1.7	-0.6	1.3	-0.4	-0.4	-0.1	0.7	-0.3	0.3	-2.4	0.9	-0.8
	-0.8	-0.1	0.3	0	0.2	-0.7	-0.8	0	0.3	2.2	1.2	0.1	0.6	0.1	-0.1	0.5	0	0.5	2.4	-1.9	-1.2
	-0.8	-0.1	0.3	0	0.2	-0.7	-0.8	0	0.3	1.2	0.2	0.5	1.4	0.5	-0.4	0.4	0.1	0.3	-0.9	-2.9	-0.3
	-0.8	-0.1	0.3	0	0.2	-0.7	-0.8	0	0.3	-0.5	1	-0.2	1	-1.9	-0.3	0.2	-0.8	0	0.3	1.3	1.2
	-0.8	-0.1	0.3	0	0.2	-0.7	-0.8	0	0.3	-0.7	-2.2	1.2	-0.6	-0.5	1.4	-0.2	-1.3	-0.1	-1.5	-1.3	-2.7
193	-0.8	-0.1	0.3	0	0.2	-0.7	-0.8	0	0.3	-0.4	-0.7	0.6	-1.4	0.6	1.4	0.6	-1.2	-1.3	-0.5	0.1	-1.8
	-0.8	0	0.3	0	0.2	-0.7	-0.8	0	0.3	0.6	0.9	0.6	0.4	-0.2	-0.6	-0.6	-0.7	-0.5	-0.8	-0.8	0.3
	-0.8	0	0.3	0	0.2	-0.7	-0.8	0	0.3	-1.2	-0.6	0.3	0	-0.2	-0.7	0.4	1.4	0.7	0.2	-2.4	-2.1
	-0.8	0	0.3	0	0.2	-0.7	-0.8	0	0.3	-0.2	-0.6	-0.2	-1.2	-0.6	0.6	0.1	0	0	-2.6	1.2	0.8
	-0.8	0	0.3	0	0.2	-0.7	-0.8	0	0.3	-1.3	0.4	-1	1.3	0	0.6	-0.6	-0.1	0.1	0	1.3	-2.1
	-0.8	-0.1	0.3	0	0.2	-0.7	-0.8	0	0.3	-0.1	-0.1	2	0.3	-0.4	0.1	-0.1	0.5	-0.2	-1	-0.3	-0.1
194	-0.8	0	0.3	0	0.2	-0.7	-0.9	0	0.3	-0.6	1.9	0.9	-0.7	-0.2	-0.2	0.5	-0.1	0.8	-2.6	-1.3	-0.3
	-0.8	-0.1	0.3	0	0.2	-0.7	-0.9	0	0.3	1.3	2	-0.7	-0.5	1.5	-1.5	-0.2	-0.3	-0.5	0.9	1.4	-0.3
	-0.8	-0.1	0.3	0	0.2	-0.7	-0.8	0	0.3	-0.5	0.4	0.9	-0.2	1.8	0.1	0.4	0.1	-0.7	1.1	1.5	-0.9
	-0.8	0	0.3	0	0.2	-0.7	-0.9	0	0.3	-1.4	-1.4	0.5	0.5	-1.6	0.1	0.2	-0.3	-1.4	1.5	-2.9	-0.9
	-0.8	0	0.3	0	0.2	-0.7	-0.8	0	0.3	-0.4	-0.6	0.8	1.6	0.6	-0.8	0.3	0.3	-0.2	-1.2	0.5	1.5
	-0.8	-0.1	0.3	0	0.2	-0.7	-0.8	0	0.3	-0.9	0.5	0.5	-1.7	-2.3	1.1	-1.1	-0.4	-0.3	1.5	0.4	-1.7
195	-0.8	-0.1	0.3	0	0.2	-0.7	-0.8	0	0.3	-1	1.2	0.5	0.4	-0.2	-0.4	0.1	0	0.3	-1.2	-1.3	0.3
	-0.8	-0.1	0.3	0	0.2	-0.7	-0.8	0	0.3	0	0	0.1	-1.6	1.5	0.4	0.7	0.3	0.1	1.6	-1.1	0.4
	-0.8	-0.1	0.3	0	0.2	-0.7	-0.8	0	0.3	1.6	0.3	2.3	-1	-0.8	-0.9	0.6	-0.6	0.4	0.5	2	-2.4
	-0.8	-0.1	0.3	0	0.2	-0.7	-0.8	0	0.3	-1.2	0	0.6	1.6	-0.1	-0.6	0.7	-0.9	-0.4	-0.1	-1.1	0.6
	-0.8	-0.1	0.3	0	0.2	-0.6	-0.8	0	0.3	0.4	0.1	0.6	-0.5	-0.7	0.5	0	0.3	0	-0.9	-1.2	-3.5
	-0.8	-0.1	0.3	-0.1	0.3	-0.5	-0.8	0	0.3	-0.8	1.3	-0.2	-1.6	-2.9	-1.4	-0.2	-0.7	0.3	-1.5	1.1	-0.1
196	-0.8	-0.1	0.3	0	0.2	-0.7	-0.8	0	0.3	-0.1	-0.5	-1.5	-0.4	-0.3	0.4	0	-0.5	0.5	0.5	-0.3	0.6
	-0.8	-0.1	0.3	0	0.2	-0.7	-0.8	0	0.3	0.1	1.6	-0.8	-1.5	-0.1	1.1	-0.3	-0.2	0.3	2.4	0.1	0.2
	-0.8	-0.1	0.3	0	0.2	-0.7	-0.8	0	0.3	0	0.7	0	-0.8	1	-1.4	-1.1	1	-0.7	-1.9	0	0.4
	-0.8	-0.1	0.3	0	0.2	-0.7	-0.8	0	0.3	-0.8	-0.8	-0.6	-0.4	-1.2	0.7	0.2	-0.3	0.5	-2.2	1.1	0.4
	-0.8	-0.1	0.3	0	0.2	-0.7	-0.9	0	0.3	-0.3	-0.7	-0.1	0.9	1.9	0.5	0.2	-0.5	0.2	0.7	-1.3	-0.8
	-0.8	-0.1	0.3	0	0.2	-0.7	-0.9	0	0.3	-0.2	-1.3	0	0.1	-0.6	0.4	-0.7	-0.3	0.4	1.2	1.6	-1.5
197	-0.8	-0.1	0.3	0	0.2	-0.7	-0.8	0	0.3	0.3	1.5	0.2	0.3	-1.2	0.6	0.1	-0.7	-0.2	-0.7	-0.3	0.5
	-0.8	-0.1	0.3	0	0.2	-0.7	-0.8	0	0.3	0.7	0	1	0.4	1	0.6	-0.1	0.4	-0.5	0.6	0.6	-0.1
	-0.8	-0.1	0.3	0	0.2	-0.7	-0.9	0	0.3	0.2	1.6	-0.8	-0.1	-1.1	1.1	-0.2	-0.3	0.7	-0.3	-1.9	-0.9
	-0.8	-0.1	0.3	0	0.2	-0.7	-0.8	0	0.3	-1.4	-0.2	-0.8	1.7	1.4	0.3	1	-0.1	-0.3	0.8	-0.6	0.2
	-0.8	0	0.3	0	0.2	-0.7	-0.8	0	0.3	0.8	1	-0.6	-0.6	0.5	-1.2	0.9	0.3	0.1	-2.7	-0.7	0.5
	-0.8	0	0.3	0	0.2	-0.7	-0.8	0	0.3	0	0.4	1.6	0	0.3	0.8	0.7	-0.4	0	-2.6	-1.1	2.6
198	-0.8	0	0.3	0	0.2	-0.7	-0.8	0	0.3	0.7	-0.4	-0.4	0.1	1.1	0	-0.1	0.2	-0.4	-1.2	-1.8	0.8
	-0.8	0	0	0	0.2	-0.7	-0.8	0	0.3	0.2	-1.7	1.2	1	-0.4	-0.2	-0.1	-0.8	-0.2	1.5	-0.7	1.7
	-0.8	0	0.3	0	0.2	-0.7	-0.8	0	0.3	0.1	-0.3	1	0.2	0.1	-0.9	-0.3	1	-0.6	-0.7	1.3	1.8
	-0.8	0	0.3	0	0.2	-0.7	-0.8	0	0.3	0.2	-0.3	-0.2	-0.5	-0.6	0.5	0.5	-0.4	0.5	0.7	-0.5	-2.4
	-0.8	0	0.3	0	0.2	-0.7	-0.9	0	0.3	1	-0.8	0.5	-0.3	-0.3	-0.6	-0.2	0.3	0.6	0.3	1.3	-0.2
	-0.8	0	0.3	0	0.2	-0.7	-0.8	0	0.3	0	-0.2	-0.2	0.6	-0.4	-0.4	0	-0.6	0.2	-0.8	-0.6	-1.4
199	-0.8	0	0.3	0	0.2	-0.7	-0.8	0	0.3	0.5	-1.6	0.5	-0.8	-0.6	0	-0.8	-0.3	0.7	-1	3.9	0.4
	-0.8	0	0.3	0	0.2	-0.7	-0.8	0	0.3	0.7	1.2	0.1	0	1	-0.2	0	0.4	0	-1.1	-0.7	1.1
	-0.8	0	0.3	0	0.2	-0.7	-0.8	0	0.3	-1.2	1.5	-1.9	1.1	-0.6	-1.8	-0.1	-0.7	-0.6	2.9	-1	1.6
	-0.8	0	0.3	0	0.2	-0.7	-0.8	0	0.3	0.8	0.4	-0.5	-0.6	0.7	-0.6	0.9	0.6	-0.3	-2.8	-2.5	1.9
	-0.8	0	0.3	0	0.2	-0.7	-0.8	0	0.3	0.9	-0.6	0.3	-0.1	0.4	0.4	0.4	0.2	0.1	0.5	-3	0.9
	-0.8	0	0.3	0	0.2	-0.7	-0.9	0	0.3	0.7	-0.8	-0.5	-0.8	-0.2	-2	-1.3	0.1	0.6	-2	0.4	-0.1
200	-0.9	0	0.3	0	0.2	-0.7	-0.9	0	0.2	0.6	0.7	-0.4	0.4	-0.7	1.1	-0.8	-0.3	0.1	-2.8	0	0.4
	-0.8	0	0.3	0	0.2	-0.7	-0.9	0.1	0.2	-1	-0.6	0.4	0.9	0.9	-1.2	0.3	-0.6	-0.3	0.4	-1.6	-2.3
	-0.8	0	0.3	0	0.2	-0.7	-0.9	0.1	0.2	-1.2	0.7	1.1	0.3	0.5	0.3	0.2	1.1	-0.3	-1.1	1	-1.3
	-0.8	0	0.3	0	0.2	-0.7	-0.9	0	0.2	-0.4	-0.3	-1.3	0.3	-1.2	-0.3	0.1	-0.1	-0.7	-0.5	0.2	0.3
	-0.8	0	0.3	0	0.2	-0.7	-0.9	0	0.2	-0.2	0.9	0.8	0.3	-0.9	-1.7	-0.2	0.1	-0.3	1.2	-0.8	0.5
	-0.8	0	0.3	0	0.2	-0.7	-0.9	0.1	0.2	1.2	-0.3	0.6	0	2.4	1.4	0	0.7	0.6	1.2	2	0.6
201	-0.9	0	0.3	0	0.2	-0.7	-0.9	0	0.2	-1.2	0.3	0.3	-0.9	0.3	0	-0.2	-0.3	-0.9	0.7	1.6	1.6
	-0.8	0	0.3	-1.3	0.4	-0.6	-0.9	0	0.2	1.7	0	-1.1	0.1	-0.2	0.6	0.5	0	0.7	-0.9	-1	-1
	-0.8	0	0.3	0	0.3	-0.6	-0.9	0	0.2	-0.8	0	-0.4	0	1	0.3	0.5	-0.2	0.2	0.8	1.9	1.4
	-0.8	0	0.3	0	0.3	-0.6	-0.9	0	0.2	-0.1	0.7	0.2	-1.2	-0.1	0.6	-0.3	0	0.2	-0.9	-0.3	0.5
	-0.8	0	0.3	0	0.3	-0.6	-0.9	0	0.2	0.4	0.6	-1.8	1	0.3	0.7	-0.4	-0.6	0.2	1.2	-3.4	1.6
	-0.8	0	0.3	0	0.3	-0.6	-0.8	0	0.2	-0.3	0.2	-0.4	0.6	0.9	-0.7	0.2	0	-0.4	1.6	1.5	-1.1
202	-0.8	0	0.3	0	0.3	-0.6	-0.9	0	0.2	-1.3	-0.1	0.5	-1.2	0.7	-0.2	-0.7	-0.8	0.1	0.8	-3.4	1.8
	-0.8	0	0.3	0	0.3	-0.6	-0.9	0	0.2	-0.1	-1.8	-0.1	-0.2	1.7	-0.4	-0.2	0.2	-0.8	0.7	0	0.2
	-0.8	0	0.3	0	0.3	-0.6	-0.9	0	0.2	-0.2	0.7	-1.6	0	-0.1	-0.8	0.3	-0.4	-0.5	1.3	-2.6	1.2
	-0.8	0	0.3	0	0.3	-0.6	-0.9	0	0.2	-0.4	0.9	-0.4	-0.2	0.6	0.1	0.7	0.2	0.3	0.3	1.1	-1.4
	-0.8	0	0.3	0	0.3	-0.6	-0.9	0	0.2	0.8	-0.8	0.3	-0.3	-1.2	-1.1	0.3	-0.5	0	-1	-1.1	-0.1
	-0.8	0	0.3	0	0.3	-0.6	-0.9	0	0.2	0.3	-1.8	1.3	0.3	0.6	-0.5	0.6	-0.3	0.9	1.1	-1.3	0.9
203	-0.8	0	0.3	0	0.3	-0.6	-0.9	0	0.2	-2.1	0.3	0.3	0.1	-0.2	-0.3	0.5	-0.1	-0.1	0.5	1.7	-0.7
	-0.8	0	0.3	0	0.3	-0.6	-0.9	0	0.2	0.7	0.5	-0.6	1	0	-0.3	0.1	0.4	-0.8	2.6	0.5	1.5
	-0.8	0	0.3	0	0.3	-0.6	-0.9	0	0.2	0.3	0.4	-1.5	0.5	0.8	0.1	-0.2	-0.7	-0.1	1.5	-1.1	0
	-0.8	0	0.3	0	0.3	-0.6	-0.9	0	0.2	0.3	-0.9	0.6	-0.3	2.2	-0.6	0.4	0.3	0.1	-2.4	-0.6	-0.2
	-0.8	0	0.3	0	0.3	-0.6	-0.9	0	0.2	0.8	-0.8	-0.8	-1	-0.4	-0.6	-0.1	-0.1	-0.3	-1.3	0.4	1.7
	-0.8	0	0.3	0	0.3	-0.6	-0.9	0	0.2	-1.5	1.1	-2.3	0.4	-1.1	0.4	0.3	-0.4	0.8	-2.4	-0.7	1
204	-0.8	0	0.3	0	0.3	-0.6	-0.9	0	0.2	-0.8	0.1	-0.7	-0.3	-1.6	-0.4	-0.5	-0.4	-0.1	-1.1	0.5	-0.3
	-0.9	0	0.3	0	0.4	-0.6	-0.9	0	0.2	0.8	1.2	0.8	-0.1	2	0	-0.1	0	-0.1	-0.1	2.8	2.4
	-0.9	0	0.3	0	0.4	-0.6	-0.9	0	0.2	0.7	0.4	1	0.2	1.2	-0.4	-0.1	0	0.2	0.4	-1.2	2.1
	-0.8	0	0.3	0	0.3	-0.6	-0.9	0	0.2	-0.5	-1.2	0.4	-1.2	-1	1	0.4	-0.2	-0.1	-0.4	-0.2	3
	-0.8	0	0.3	0	0.3	-0.6	-0.9	0	0.2	1.5	0	-1.3	1.6	-0.4	-0.6	-0.4	0.1	-0.8	-0.5	1.8	0.4
	-0.8	0	0.3	0	0.3	-0.6	-0.9	0	0.2	-0.9	-0.3	0.5	0.4	-1.1	-0.7	-0.9	-0.3	0.1	-2.2	1.1	-3.4
205	-0.8	0	0.3	0	0.4	-0.6	-0.9	0	0.2	-0.1	0.3	-0.5	-0.2	0.3	-0.2	-0.7	0.7	0.8	-1.8	-1.6	1.3
	-0.8	0	0.3	0	0.4	-0.6	-0.9	0	0.2	-0.8	0.9	0.1	-1.1	-0.3	1.3	-0.2	-0.3	1	-2.3	-1.1	-0.4
	-0.8	0	0.3	0	0.4	-0.6	-0.9	0	0.2	0.3	0	-1.3	1.7	0.6	-0.1	0.1	0.3	0	-0.5	1.5	0.1
	-0.8	0	0.3	0	0.4	-0.6	-1	-0.2	0.4	-1.5	0.6	-0.5	-1.6	0.9	1.5	-0.5	-0.4	0	-1.8	-1.1	0.9
	-0.8	0	0.3	0	0.4	-0.6	-0.8	0.2	0.3	0.2	-0.1	-0.2	0.4	-1.9	0.2	0.8	-1	0	-2.1	-0.3	1.1
	-0.8	0	0.3	0	0.4	-0.6	-0.8	0.1	0.3	-1.4	-0.3	-1	-0.4	-0.2	0.7	0.6	-0.2	0.5	4	0	1.2
206	-0.8	0	0.3	0	0.4	-0.6	-0.8	0.1	0.3	-0.2	-0.2	-2.5	0.7	0.9	-2.6	0.1	-0.5	1	-0.4	1.2	-1.5
	-0.8	0	0.3	0	0.4	-0.6	-0.8	0.1	0.3	-0.5	0.2	0.5	0.1	-1.1	0.3	0	0.4	0	-0.1	-0.6	0.4
	-0.8	0	0.3	0	0.4	-0.6	-0.8	0.1	0.3	0.1	0.8	-1.3	0.1	-0.1	1.5	-1	1.1	0.1	0.4	0	0.3
	-0.8	0	0.3	0	0.4	-0.6	-0.9	0.2	0.2	1.4	2.2	0.1	0	0.6	1.1	0.2	-0.5	-0.3	1.1	0.7	-0.4
	-0.8	0	0.3	0	0.4	-0.6	-0.8	0.2	0.2	-0.8	0.1	-0.7	-0.6	1.4	-1.9	0.2	-0.1	0.3	1.9	4.1	-1.9
	-0.8	0	0.3	0	0.4	-0.6	-0.8	0.2	0.2	0.6	0.6	0.2	-1.4	-1.7	0.7	-0.1	0	-0.2	-2.3	-0.4	2.2
207	-0.8	0	0.3	0	0.4	-0.6	-0.8	0.1	0.2	0.6	0.1	-0.5	1	-1.2	-0.6	0.1	0	0.4	0.5	-2.4	-2.7
	-0.8	0	0.3	0.2	0.4	-0.6	-0.8	0.1	0.2	0.2	0	-0.9	0.7	-0.6	-2.9	0.6	-0.5	0.1	-0.8	-0.3	-0.6
	-0.9	0	0.3	0	0.3	-0.6	-0.8	0.1	0.2	-1.1	-0.7	-0.5	-1.4	-1.8	-0.2	-0.4	-0.2	0	0	-1.9	2.4
	-0.8	0	0.3	0	0.3	-0.6	-0.8	0.2	0.2	0.3	1.2	-1.2	-0.5	0.5	1.2	0.6	0.1	0.5	-2.2	1.8	-1.3
	-0.8	0	0.3	0	0.3	-0.6	-0.8	0.1	0.2	0.6	-2	-0.2	-1.1	1.7	0.9	-0.3	0.3	0	0.7	1.4	-0.1
	-0.8	0	0.3	0	0.3	-0.6	-0.8	0.1	0.2	0.7	0.5	0.4	-0.7	-0.9	-0.3	0.1	0.3	-0.1	-2.3	0.2	-3.4
208	-0.8	0	0.3	0	0.3	-0.6	-0.8	0.2	0.2	1.1	-0.9	-0.8	-0.7	-1.5	0.5	-0.5	0.4	-0.1	1.7	-1.2	-3.4
	-0.8	0	0.3	0	0.3	-0.6	-0.8	0.2	0.2	-0.5	-0.4	-1	-0.2	0.5	0.4	-0.9	-0.4	0.6	0.1	-0.1	0.3
	-0.8	0	0.3	0	0.3	-0.6	-0.8	0.2	0.2	-1.6	0.5	-1.1	0.9	-0.6	-0.1	0.4	0.1	0.5	0	-0.5	-0.4
	-0.8	0	0.3	0	0.3	-0.6	-0.8	0.2	0.2	-1.7	-0.7	-0.4	-0.3	-0.8	-2.7	0.4	0.6	0.3	0.5	-1.7	0.9
	-0.8	0	0.3	0	0.3	-0.6	-0.8	0.2	0.2	-0.3	0.3	-1.4	-0.3	1.2	0.3	0.2	0.4	-0.5	2.5	0.1	-0.3
	-0.8	0	0.3	0	0.3	-0.6	-0.8	0.2	0.2	1	0.7	0.5	-0.3	-0.5	1.2	-0.5	0.8	-1	3.5	0.2	-0.1
209	-0.8	0	0.3	0	0.3	-0.6	-0.8	0.2	0.2	-0.1	0.2	-0.4	0.5	0.9	-0.8	-0.7	0.4	-0.7	0.7	-2	-1.9
	-0.8	0	0.3	0	0.3	-0.6	-0.8	0.2	0.2	0.3	-1.2	0.1	-1	1.2	0	0.7	-0.7	-0.1	0.4	-0.7	0.3
	-0.9	0	0.3	0	0.3	-0.6	-0.8	0.2	0.2	-0.3	-1.9	-0.8	0.6	0.1	-1.1	-0.7	0.1	0.2	-2.9	-0.8	1.4
	-0.8	0	0.3	0	0.3	-0.6	-0.8	0.2	0.2	0.8	1.9	0.4	-1.2	2.1	-1.2	-0.2	-0.3	0.8	1.4	3.6	0.9
	-0.8	0	0.3	0	0.3	-0.6	-0.8	0.2	0.2	-0.5	-0.7	0.2	-0.6	-0.8	-0.6	-0.6	-0.6	0.2	2	2.7	3.2
	-0.8	0	0.3	0	0.3	-0.6	-0.8	0.1	0.2	0.1	0	0.8	0.2	0.2	-0.7	-0.4	0.6	0.7	3	0.4	2.7
210	-0.8	-0.2	0.2	0	0.3	-0.6	-0.8	0.1	0.2	0.7	-0.4	-0.8	1.6	1.1	0.3	-0.7	0.1	-0.5	-1.5	-0.3	0
	-0.8	0.1	0.3	0	0.3	-0.6	-0.8	0.2	0.2	-0.3	0	0.8	-0.7	3	1	-0.1	-0.1	-0.3	0.8	-0.6	1.1
	-0.8	0	0.5	0	0.3	-0.6	-0.8	0.2	0.2	1.4	0.7	-0.9	0.8	-0.2	-0.7	0.5	-0.2	-1	-0.6	-0.8	-1.2
	-1.4	-0.5	0.9	0	0.3	-0.6	-0.8	0.2	0.3	-0.8	0.5	1.2	-0.1	1.7	0.5	0.6	-0.9	0	2.7	1.4	0.2
	-0.8	0.2	0.3	0	0.3	-0.6	-0.8	0.2	0.2	-0.6	-0.1	1.5	-0.7	-0.1	0.7	-0.5	0.7	0.7	-4.3	-1.6	-1.8
	-0.8	0.2	0.3	0	0.3	-0.6	-0.8	0.1	0.3	-2.7	-1.6	-0.8	-0.8	-0.9	1.8	0.1	0.5	-0.4	-0.9	2.3	-0.7
211	-0.8	0.2	0.3	0	0.3	-0.6	-0.8	0.2	0.2	-1.5	-1.1	-0.3	-0.6	2	-1.5	-0.7	0.2	-0.6	-1.3	-0.8	-0.6
	-0.8	0.2	0.3	0	0.3	-0.6	-0.8	0.2	0.2	0.3	0.5	-0.8	0.9	1.1	-1.1	-0.1	0.7	-0.3	0.9	-3.4	1.2
	-0.8	0.1	0.3	0	0.3	-0.6	-0.8	0.2	0.2	0	0	0.8	0.7	0.5	-1	-0.5	-0.1	0.1	-0.5	1.8	0.8
	-0.8	0.1	0.3	0	0.3	-0.6	-0.8	0.2	0.3	-0.6	0.3	-0.4	-0.5	-0.3	-0.1	-0.7	0.1	-1.1	-0.2	-1.5	0.9
	-0.8	0.1	0.3	0	0.3	-0.6	-0.8	0.2	0.2	-0.1	1.1	0.3	0.3	0.6	0	0.5	-0.5	0.1	0.3	0.1	3.2
	-0.8	0.1	0.3	0	0.3	-0.6	-0.8	0.2	0.2	1.5	-0.2	-1	0	-0.8	0.9	0.1	-0.4	-0.2	1.6	-0.5	1.7
212	-0.8	0.1	0.3	0	0.3	-0.6	-0.8	0.2	0.2	0.2	1	0.1	-0.3	0.8	-0.1	-0.4	0.3	-0.4	-2.1	0.1	2.9
	-0.8	0.1	0.3	0	0.3	-0.6	-0.8	0.2	0.2	0.1	-0.5	0.5	-0.3	-0.4	1.1	0	0.3	-1.4	2.4	-1	2.1
	-0.8	0.1	0.2	0	0.3	-0.6	-0.8	0.3	0.2	0.6	-1.1	-0.4	-0.6	0	-0.1	0.9	0.7	0.1	-1.8	0.9	0
	-0.8	0.1	0.2	0	0.3	-0.6	-0.8	0.3	0.2	-0.8	-0.5	0.3	0.1	-0.7	0.8	0	0.2	-0.2	0.7	0.1	1.4
	-0.9	0.1	0.2	0	0.3	-0.6	-0.8	0.2	0.2	0.5	0.4	-0.4	-0.7	0.3	1.1	-0.2	0	-0.2	-0.3	2.3	-0.3
	-0.8	0.1	0.2	0	0.3	-0.6	-0.8	0.2	0.2	0.7	-1.4	0.6	0.4	-0.8	-1.7	0.3	0.9	0.9	1.5	-0.8	-2
213	-0.8	0.1	0.3	0	0.3	-0.6	-0.8	0.2	0.2	-2.5	1.6	-2.1	0.1	-0.3	0	-0.9	-0.3	-0.3	-0.8	-0.2	0.4
	-0.8	0.1	0.3	0	0.3	-0.6	-0.8	0.2	0.2	-0.5	0.6	-0.4	-2.7	0.3	-0.7	0.5	1	-0.1	-2.2	1.1	-0.9
	-0.8	0.1	0.3	0	0.3	-0.6	-0.8	0.2	0.2	2.1	0.6	-1.8	1.1	-1.2	-0.3	0.5	0.3	-0.2	-2	-1.1	0.2
	-0.8	0.1	0.3	0	0.3	-0.6	-0.8	0.2	0.2	0.5	-0.2	-1.2	-0.6	-0.9	-0.7	-0.4	0.5	-0.1	1	1.1	0
	-0.8	0.1	0.3	0	0.3	-0.6	-0.8	0.2	0.2	-0.5	-2.8	1.5	1.8	-0.7	0.9	-0.4	0.5	0.7	0.8	-0.6	-1.7
	-0.8	0.1	0.3	0	0.3	-0.6	-0.8	0.2	0.2	0	0.1	-2.7	0.6	-0.2	0.6	0	0.9	0	-2.4	0.8	-1.3
214	-0.8	0.1	0.3	0	0.3	-0.6	-0.8	0.2	0.2	0.3	0.3	0.1	0.9	0.3	-0.5	-0.5	0.1	-0.6	0.2	0.1	0.4
	-0.8	0.1	0.3	0	0.3	-0.6	-0.8	0.2	0.2	-0.6	-0.3	0	1.6	0.5	-0.3	-0.5	-0.6	0.5	0.5	1.9	-0.4
	-0.8	0.1	0.3	0	0.3	-0.6	-0.8	0.1	0.2	-0.8	-0.7	-0.9	-0.8	0	0.9	-0.1	0.3	-0.4	0.2	-1.5	-1.3
	-0.8	0.1	0.3	0	0.3	-0.6	-0.8	0.1	0.2	-0.1	0.1	-0.7	-0.1	0.6	-0.6	0.5	0.5	0.3	1	-1.2	1.3
	-0.8	0.1	0.3	0	0.3	-0.6	-0.8	0.1	0.2	-0.5	1.1	-0.1	0	-1.5	0.9	0	-0.2	0.1	0.3	-0.2	1.9
	-0.8	0.1	0.3	0	0.3	-0.6	-0.8	0.1	0.2	-0.6	-1.1	0.5	-0.7	0	0.2	0	0.3	0.1	0	1.5	0.4
215	-0.8	0.1	0.3	0	0.3	-0.6	-0.8	0.1	0.2	-0.4	0.1	1	-0.1	0.2	1.7	0.5	0	0.2	0.5	0.9	1.8
	-0.8	0.1	0.3	0	0.3	-0.6	-0.8	0.1	0.2	0.1	-1.1	0.4	-0.9	1.1	0.3	-0.1	0.3	-1.3	2.1	-1.5	0.1
	-0.8	0.1	0.3	0	0.3	-0.6	-0.8	0.1	0.2	0.5	-1.4	-2	0.2	0	-0.5	-0.7	-0.2	0.2	2	1	-0.8
	-0.8	0.1	0.3	0	0.3	-0.6	-0.8	0.2	0.2	1.5	-0.8	-0.6	1	-1.1	0.1	-0.8	0.2	0.1	-0.3	0.2	-3.4
	-0.8	0.1	0.3	0	0.3	-0.6	-0.8	0.2	0.2	-1.7	0.7	-0.8	0.2	0.8	-1.4	-0.3	-0.4	-0.2	-2.6	0.4	-3
	-0.8	0.1	0.3	0	0.3	-0.6	-0.8	0.2	0.2	-0.5	0.2	-0.9	-1.3	-0.4	-0.7	-0.1	1	0	1.9	-0.4	-1.2
216	-0.8	0.1	0.3	0	0.3	-0.6	-0.8	0.2	0.3	0.5	-0.3	0.7	0.3	0.6	-0.5	0.2	0.7	0.7	2.1	1.4	-0.8
	-0.8	0.1	0.3	0	0.3	-0.6	-0.8	0.2	0.3	1.2	-0.5	-1.4	0.4	0.1	-0.2	-0.3	-0.2	0.4	-0.1	-3.6	0.6
	-0.8	0.1	0.3	0	0.3	-0.6	-0.8	0.2	0.3	-2.2	0.5	-1.9	-0.2	-0.5	0.6	0.4	0.2	-0.2	1.7	1.4	1.4
	-0.8	0.1	0.3	0	0.3	-0.6	-0.8	0.1	0.3	1.5	1	-1.1	-0.5	-0.3	-0.1	-0.5	0.3	-0.4	-1.3	2	-3.5
	-0.8	0.1	0.3	0	0.3	-0.6	-0.8	0.1	0.3	0.6	1.3	0.9	-0.2	-0.9	1	-0.9	-0.2	0.4	-2	0.1	-1.7
	-0.8	0.1	0.3	0	0.3	-0.6	-0.8	0.1	0.3	1.2	0.3	-0.9	-1.8	2.1	-0.2	0.4	-1.3	0	0.7	-0.4	-0.5
217	-0.9	0	0.2	0	0.3	-0.6	-0.8	0.1	0.3	-1.3	-2.3	0.8	-1.6	1.3	0.5	0.2	1.1	0.3	1.1	-3.1	1.7
	-0.8	0	0.3	0	0.3	-0.6	-0.8	0.2	0.3	-1.1	-0.4	0.2	0.8	0.7	1.1	0.1	-0.3	0.8	-0.1	2.7	0.2
	-0.9	0	0.3	0	0.3	-0.6	-0.8	0.1	0.3	-0.9	-0.2	0.7	-0.1	-0.5	-2.1	0.9	-0.6	-0.7	-0.5	-0.4	0.1
	-0.8	0	0.3	0	0.3	-0.6	-0.8	0.1	0.3	-0.9	-1.5	-0.4	-0.2	0.2	-1.4	-0.4	-0.5	-0.4	2.5	1.9	1.1
	-0.9	0	0.3	0	0.3	-0.6	-0.8	0.2	0.2	0.9	-0.5	0.7	-1.3	-0.3	0.6	0	-0.7	-0.2	0.3	3.7	-1.9
	-0.9	0	0.3	0	0.3	-0.6	-0.8	0.2	0.2	-1.2	-0.1	1.1	0.9	-1.3	-0.7	-0.9	-0.6	-0.1	-0.2	1	-1.2
218	-0.9	0	0.3	0	0.3	-0.6	-0.8	0.2	0.3	0.9	-2.1	0.4	0.6	-0.7	0.2	-0.4	-0.4	-0.4	0.3	-1	-0.1
	-0.9	0	0.2	0	0.3	-0.6	-0.8	0.2	0.2	-1.4	-0.2	2.2	-0.6	0.2	0.3	0.5	0.6	0.9	-1.9	1.5	-1
	-0.9	0	0.2	0	0.3	-0.6	-0.8	0.2	0.2	-0.7	-0.2	1.6	-0.9	0.4	0.3	-0.3	1.4	0.5	1	-0.4	-0.4
	-0.9	0	0.3	0	0.3	-0.6	-0.8	0.2	0.2	1.8	0.3	0.5	1.3	0	0.7	-0.9	-0.1	-0.9	0.1	1.1	-1.8
	-0.9	0	0.3	0	0.3	-0.6	-0.8	0.2	0.2	-0.9	-0.2	-1	-0.9	-0.6	-1	-0.5	0.6	0.1	0	-0.6	-2
	-0.9	0	0.3	0	0.3	-0.6	-0.9	0.1	0.4	0.9	1	0.4	2.1	0.7	0.5	-0.1	0.1	0.3	0.1	1.3	1.6
219	-0.9	0	0.3	0	0.3	-0.6	-0.8	0	0.4	-0.6	-1	-1	-0.5	1.3	0.6	0.4	-0.3	-0.1	-1	-0.4	0
	-0.8	0	0.3	0	0.3	-0.6	-0.8	0	0.3	0.9	0.9	0	-0.2	-0.8	-0.5	0.1	0.2	0	-0.6	0.4	3.3
	-0.8	0.1	0.3	0	0.3	-0.6	-0.8	0	0.3	-0.6	1.9	1.8	-0.9	-0.4	0	-0.6	0.3	0.4	-0.5	-1.4	-0.6
	-0.8	0.1	0.3	0	0.3	-0.6	-0.8	0	0.3	0.5	-2	0.5	-1	2.4	0.2	0.5	-0.4	0.1	1.4	0.1	0.8
	-0.8	0.1	0.3	0	0.3	-0.6	-0.8	0	0.3	0.2	2	0.4	0.8	0.8	-1.5	0.7	-0.8	-0.5	2.8	0.3	1.9
	-0.8	0.1	0.3	0	0.3	-0.6	-0.8	0	0.3	-0.7	0.3	0.4	0.8	2	-1	0	0.7	-0.3	0	0.7	1.5
220	-0.8	0.1	0.3	0	0.3	-0.6	-0.8	0	0.3	-0.6	0.2	1.1	-0.6	0.6	-0.7	-0.4	-0.7	-0.1	-0.3	-0.6	-0.9
	-0.8	0.1	0.3	0	0.3	-0.6	-0.8	0	0.3	-1.4	-0.6	1.4	-1.3	0.9	1.7	0.3	-0.4	-0.1	-0.3	0.3	0.9
	-0.8	0.1	0.3	0	0.3	-0.6	-0.8	0	0.3	-2.1	1.1	0.3	0.7	0.2	-0.4	0.2	0.3	-0.7	1.1	1.9	1.2
	-0.8	0.1	0.3	0	0.3	-0.6	-0.8	0	0.3	-0.2	-1	-0.3	-1.1	-0.7	-1.3	0.4	-0.1	-0.1	3.1	-0.8	-2.5
	-0.8	0.1	0.3	0	0.3	-0.6	-0.8	0	0.3	1.7	0.2	0.4	-1	0.1	-1.8	-0.4	1.1	-0.6	2.6	-0.7	0.9
	-0.8	0.1	0.3	0	0.3	-0.6	-0.8	0	0.4	-1.3	1.1	0.6	2	-0.4	0.8	0.1	0.1	0.1	-2.7	-0.2	-1.2
221	-0.8	0.1	0.3	0	0.3	-0.6	-0.8	0	0.4	-0.4	0.1	-0.4	-0.3	-0.1	-1	0.1	-0.8	-0.4	1	-2.5	1.7
	-0.8	0.1	0.3	0	0.3	-0.6	-0.8	0	0.3	-1	0.4	-0.5	-1.3	-0.5	0.1	-0.3	0	0.3	1.3	-0.5	-0.3
	-0.8	0.1	0.3	0	0.3	-0.6	-0.8	0	0.4	1.9	1.1	1	-1.4	-0.8	-0.9	0.3	0.1	0.2	1.8	-2.2	3.1
	-0.8	0.1	0.3	0	0.3	-0.6	-0.8	0	0.4	0.7	-0.6	0.9	0.9	0.9	0.2	0.1	0.1	-0.2	-1.3	3.2	1.3
	-0.8	0.1	0.3	0	0.3	-0.6	-0.8	0	0.4	-1.3	-1.5	-0.9	-0.8	1.1	0.3	0.1	-0.1	0.3	0.4	0.6	-2.2
	-0.8	0.1	0.3	0	0.3	-0.6	-0.8	0	0.4	0.3	0.3	-0.5	0.7	0.1	0.4	-0.1	-0.3	-0.7	0.3	-0.3	-1.7
222	-0.8	0.1	0.3	0	0.3	-0.6	-0.8	0	0.4	0.5	-0.2	1	1.4	1.3	0.8	0.2	-0.4	0.9	-0.3	0.8	1.7
	-0.8	0.1	0.3	0	0.3	-0.6	-0.8	0	0.4	0	-0.6	0.5	0.3	-1.1	0.2	0.2	-0.2	-0.5	-0.8	0.7	-0.4
	-0.8	0.1	0.3	0	0.3	-0.6	-0.8	0	0.4	2.6	-1.2	1.6	-1	-0.7	0.1	0	0.8	0.1	1.3	-2.4	-0.3
	-0.8	0.1	0.3	0	0.3	-0.6	-0.8	0	0.3	1.6	-0.8	0.3	-0.4	-0.7	0.9	-0.4	0.3	-0.5	-1.1	-1	-3.3
	-0.8	0.1	0.3	0	0.3	-0.6	-0.8	0	0.3	-0.5	0.6	-1.4	-0.3	-0.1	-2.6	-0.2	0.6	0	1.2	-1.1	-0.3
	-0.8	0.1	0.3	0	0.3	-0.6	-0.8	-0.1	0.4	-0.6	-0.1	0.4	-0.5	-0.2	0.5	0.2	0.3	0.6	0.4	1.5	-3.7
223	-0.8	0.1	0.3	0	0.3	-0.6	-0.8	-0.1	0.3	-0.5	0.4	-0.3	1.2	-0.5	1.2	0.3	-0.2	0.4	-0.4	1	-0.5
	-0.8	0.1	0.3	0	0.3	-0.6	-0.8	0	0.3	0.5	0.6	0.7	-0.2	0.4	1.3	0	-0.4	0.6	3	-0.7	-3.5
	-0.8	0.1	0.3	0	0.3	-0.6	-0.8	0	0.3	1.6	1.1	0.7	-1.5	-0.4	0.9	-0.2	0.9	-0.7	1.9	-0.8	1.5
	-0.8	0.1	0.3	0	0.3	-0.6	-0.8	0	0.3	-1.2	-0.6	-0.3	0.3	0.3	-1.5	0.3	0.7	-1	0.3	-1	0.2
	-0.8	0.1	0.3	0	0.3	-0.6	-0.8	0	0.3	0.7	1.3	0.8	1.2	-1.3	-0.6	-0.1	0.9	0.2	1	-2.2	1.5
	-0.8	0.1	0.3	0	0.3	-0.6	-0.8	0	0.3	0.8	-0.6	2.1	-0.1	0	-0.3	0.3	0	1	-0.6	-1.4	-0.3
224	-0.8	0.1	0.3	0	0.3	-0.6	-0.8	0	0.3	1.7	0.1	1.3	-0.7	-1.7	-0.8	0	-0.4	0.4	-1.2	-3	2.8
	-0.8	0.1	0.3	0	0.3	-0.6	-0.8	0	0.3	0.8	1.3	0.5	-0.7	1	-1.7	1.2	0.1	-0.3	-1.6	-0.1	-0.4
	-0.8	0.1	0.3	0	0.3	-0.6	-0.8	0	0.3	0.8	0.2	0.9	2.3	2.5	0.2	-0.3	0.7	-0.6	0.2	-0.4	1.1
	-0.8	0.1	0.3	0	0.3	-0.6	-0.8	0	0.3	-0.9	-1.1	-0.8	0.3	2.6	-0.2	0.9	-0.8	0.9	0.1	2.4	4.4
	-0.8	0	0.3	0	0.3	-0.6	-0.8	0	0.3	0.8	0.8	0.8	-0.9	-1.2	0	0.2	0.9	0.2	0.9	1.4	-0.2
	-0.8	0	0.3	0	0.3	-0.6	-0.8	0	0.3	0.5	-0.7	1.3	1	-0.6	0.6	-0.6	0	0.3	0.1	0.6	0.9
225	-0.8	0	0.3	0	0.3	-0.6	-0.8	0	0.3	-1	-0.5	-1	-0.6	1	-0.9	0	-0.3	0	0	-0.2	1.3
	-0.8	0	0.3	0	0.3	-0.6	-0.9	0	0.3	-0.4	-0.6	-1	-0.2	1.3	2.3	-0.2	-0.3	-0.4	-2.2	-0.2	0.9
	-0.8	0	0.3	0	0.3	-0.6	-0.5	0	0.3	1	1	0.1	0.4	1.7	-0.1	0	0.1	-0.7	1.1	2.5	-1.1
	-0.8	0	0.3	0	0.3	-0.6	-0.8	-0.1	0.3	-3	-1.1	-0.4	-0.3	-2	-1.8	0.2	-0.6	0.1	-2.4	0.3	1.2
	-0.8	0	0.3	0	0.3	-0.6	-0.9	0	0.2	2.3	1.4	1.4	-0.5	0	-0.4	0.1	0	0.1	-0.9	1.5	-0.4
	-0.8	0	0.3	0	0.3	-0.6	-0.9	0	0.2	1.2	0.8	-0.2	-0.9	-0.4	-1.1	-0.3	0.8	0	0	-3.6	-1.7
226	-0.8	0	0.3	0	0.3	-0.6	-0.9	0	0.2	1.8	0.4	0.5	0.5	0.4	0.5	-1.4	0.2	0.2	-1.2	-0.7	-1
	-0.8	0	0.3	0	0.3	-0.6	-0.8	-0.1	0.3	-0.6	0.3	1.6	0.4	2.1	-0.5	-0.9	-0.2	-0.1	-0.1	0.7	1.4
	-0.8	0	0.3	0	0.3	-0.6	-0.7	-0.3	0.5	0.9	-0.5	1.2	-0.7	1	-0.7	0.6	0	-0.5	-1.4	0.6	-1.2
	-0.8	0.1	0.3	0	0.3	-0.6	-0.8	0.2	0.3	-0.9	-1.5	0.5	0.2	0.9	-0.2	0.6	-0.3	1.2	0	-1.8	-1.6
	-0.8	0.1	0.3	0	0.3	-0.6	-0.8	0.1	0.2	-0.6	1.3	-0.9	0.1	0.1	-1.1	-0.2	-0.1	-0.9	-1.1	-1.7	-0.4
	-0.8	0.1	0.3	0	0.3	-0.6	-0.9	0.1	0.2	-0.3	-2.4	1	1.2	-0.9	0.7	0.1	0.2	0.2	3.4	0.8	0.4
227	-0.8	0.1	0.3	0	0.3	-0.6	-0.9	0.1	0.2	0.6	0.9	1.1	0.6	0.5	1.2	-0.6	0.1	0.1	1.2	-0.7	0.9
	-0.8	0.1	0.3	0	0.3	-0.6	-0.9	0	0.2	0.2	-1.2	-0.1	0.2	-1.4	-0.6	0.1	0.2	0.6	1.1	1.8	1.8
	-0.7	-0.1	0.6	0	0.3	-0.6	-0.9	0	0.2	-0.2	0.7	0.2	0.5	-0.1	0.5	-0.2	0	0.9	1.9	-0.5	0
	-0.9	0	0.4	0	0.3	-0.6	-0.9	0	0.2	-0.3	0.8	0.7	1.4	-1.9	1.4	0	0.3	0.7	-0.7	2.5	1.7
	-1.2	0.7	0.5	0	0.3	-0.6	-0.9	0	0.2	0.7	1.6	-0.7	0.7	0.5	1.6	1.2	0.4	-0.8	-1.1	-0.1	1.3
	-0.8	-0.1	0.4	0	0.3	-0.6	-0.9	0	0.2	-0.1	0.1	-0.2	0.3	-1.5	0.8	-0.5	-0.4	0.5	1	3.4	-0.1
228	-0.8	0	0.3	0	0.3	-0.6	-0.9	0	0.2	0.7	0.8	-0.4	-0.7	-0.3	0.4	-0.1	0.8	0.5	0.5	-0.5	-1.6
	-0.8	0	0.3	0	0.3	-0.6	-0.9	0	0.2	-1.6	0.7	-0.6	-0.5	0.4	-0.4	-0.4	-0.4	0.6	1.3	1	0.7
	-0.9	0	0.3	0	0.3	-0.6	-0.9	0	0.2	0.5	0.7	-1.4	-0.9	0.6	-0.6	0.7	0.4	0.5	1.4	0.8	1.5
	-0.8	0	0.3	0	0.3	-0.6	-0.9	0	0.2	3.4	0.3	1.1	-1.3	0.3	-0.6	-0.5	-0.7	0	-1.4	-0.4	2.7
	-0.8	0	0.3	0	0.3	-0.6	-0.9	0	0.2	-0.8	-1.3	0.5	0.2	-0.9	0.1	-0.1	0.2	-0.5	-1.9	-0.1	-0.3
	-0.9	0	0.3	0	0.3	-0.6	-0.9	0	0.3	-0.2	0.1	-0.5	0	1.4	-1.7	0.1	0.1	0.6	-1.4	1.8	-1.7
229	-0.8	0	0.3	0	0.3	-0.6	-0.9	0	0.2	2.7	-0.6	-0.6	-0.1	-1.5	0	0.5	0.7	0.3	-1.8	-1.7	0.8
	-0.8	0	0.3	0	0.3	-0.6	-0.9	0	0.2	0.3	0.8	-1.1	-1.4	0.4	-0.5	0.5	-0.2	-0.4	-1.7	0.2	0.4
	-0.8	-0.1	0.3	0	0.3	-0.6	-0.9	0	0.3	-0.4	0.9	-0.2	0.2	-0.6	-0.8	-0.7	-0.5	0	-1.9	2.3	-2.8
	-0.9	0	0.3	0	0.3	-0.6	-0.9	0	0.2	0.3	0.6	-0.1	1	1.6	0.1	0	-0.2	-0.1	-2.1	2.9	-0.3
	-0.8	0	0.3	0	0.3	-0.6	-0.9	0	0.2	1	-0.1	2.3	-2	-1.3	-0.6	0.5	-0.6	0.4	-1.4	-2.7	-1.9
	-0.8	0	0.3	0	0.3	-0.6	-0.9	0	0.2	0.9	0.5	-1.4	-0.5	-1	0.9	-0.1	-0.5	-0.5	3.5	0.6	3.4
230	-0.8	0	0.3	0	0.3	-0.6	-0.9	0	0.2	-0.1	-0.3	0.7	-1	0.7	-1.7	0.4	0	-0.1	2.1	0	1.5
	-0.8	0	0.3	0	0.3	-0.6	-0.9	0	0.2	-1.3	-0.1	-1.1	-1.6	0.3	1	0.8	0.2	-0.8	1.9	-0.4	2.3
	-0.8	0	0.3	0	0.3	-0.6	-0.9	0	0.2	-0.5	0.5	-1.2	0.1	-0.2	-0.6	0.2	0.2	0	-2.1	2	2
	-0.8	0	0.3	0	0.3	-0.6	-0.9	0.1	0.2	0.7	-0.4	-1.2	0.7	-0.4	0.1	0.2	0.2	-0.2	3.7	1.4	-1.7
	-0.9	0	0.3	0	0.3	-0.6	-0.9	0.1	0.2	-0.7	1	-0.4	-0.1	-0.8	-0.2	-0.8	0	0.2	0.3	-2.5	0.7
	-0.9	0	0.3	0	0.3	-0.6	-0.9	0.1	0.2	0.2	1.5	0.5	0.7	-0.8	1.4	-0.8	-0.2	0	-1.8	1.6	1.1
231	-0.9	0	0.3	0	0.3	-0.6	-0.9	0.1	0.2	-1.3	-1.7	1.1	0	-1.2	0.8	0.2	0.1	0.7	1.6	-0.7	-0.4
	-0.8	0	0.2	0	0.3	-0.6	-0.9	0.1	0.2	-0.1	0.6	1.5	-1.4	-0.4	-1.2	0.2	0	-0.1	1.8	-0.4	0.6
	-0.8	0.1	0.2	0	0.3	-0.6	-0.9	0.1	0.2	1.6	-0.2	-0.8	0.1	0.5	-0.6	0.2	0.4	0.5	-1.1	2.8	-0.8
	-0.8	0.1	0.2	0	0.3	-0.6	-0.9	0.1	0.2	0.1	-1	-0.4	1.3	-1	1.6	-0.8	-0.4	0.3	0.1	-0.3	3.1
	-0.9	0	0.3	0	0.3	-0.6	-0.9	0.1	0.2	0.3	0.4	-0.1	-0.9	0.2	0.1	0.5	0	0.7	0.6	2	1.1
	-0.9	0	0.3	0	0.3	-0.6	-0.8	0.1	0.2	-1.4	-1.4	-1	0.8	0.2	0.3	-0.4	0.1	0.5	-1.1	0.5	0.8
232	-0.9	0	0.3	0	0.3	-0.6	-0.9	0.1	0.2	-0.3	-0.3	-0.6	-1.6	-1.1	-1.5	0.7	-0.1	0.3	0.7	1.1	-1.4
	-0.9	0	0.3	0	0.3	-0.6	-0.9	0.1	0.2	0.4	-0.7	0.3	0.4	0.6	-0.2	-0.1	-0.4	0.2	-0.2	-1.8	0.3
	-0.9	0	0.3	0	0.3	-0.6	-0.9	0.1	0.2	0.2	-0.4	-0.1	0.4	-0.1	-0.2	0.8	0	0.6	-1.2	1.1	2.2
	-0.9	0	0.3	0	0.3	-0.6	-0.9	0.1	0.2	1.4	-0.3	0	1	1.1	0.1	0.2	-0.2	0.6	0.6	-0.3	-0.8
	-0.9	0	0.3	0	0.3	-0.6	-0.9	0.1	0.2	-1.7	1.2	1.2	-1.2	2.2	-0.1	-1.3	-0.2	0	0.8	2.4	1.1
	-0.9	0	0.2	0	0.3	-0.6	-0.9	0.1	0.2	-1.1	0.7	2	1.8	0.5	-1.3	0	0	-0.5	-1	2.4	-2.4
233	-0.9	0	0.3	0	0.3	-0.6	-0.9	0.1	0.2	0.4	0.1	-1	0.2	2.9	1.5	-0.3	-1.1	-0.9	-0.5	2.6	-0.3
	-0.9	0	0.2	0	0.3	-0.6	-0.9	0.1	0.2	-0.2	0	-0.8	2.2	0.4	-1	0.4	0.2	0.4	2.4	-2.3	-0.6
	-0.9	0	0.3	0	0.3	-0.6	-0.9	0.1	0.2	-0.3	1.1	-0.6	1.4	0.9	-0.9	0.4	-0.7	-0.1	1.3	2.6	-0.1
	-0.9	0	0.2	0	0.3	-0.6	-0.9	0.1	0.2	0.6	0.2	0.8	0.2	-0.9	-2.2	-0.4	1	-0.5	-0.3	-0.3	1.2
	-0.9	0	0.2	0	0.3	-0.6	-0.9	0	0.2	0.2	0.9	0.9	0.6	-1.1	-0.8	0.3	0.7	-0.6	-1.4	-3	0.7
	-0.9	0	0.2	0	0.3	-0.6	-0.9	0	0.2	-1.3	-1.6	0	-0.3	-1.4	-1.8	-0.9	-0.6	-0.3	1.7	1.6	2
234	-0.8	-0.4	0.3	0	0.3	-0.6	-0.9	0	0.2	1.6	-1	1.9	0.8	0.9	-0.6	-0.4	0.6	0.8	2.5	-1	2.4
	-0.8	0	0.3	0	0.3	-0.6	-0.8	0.1	0.2	1.2	0	0	0.7	1.7	1.2	-0.6	-0.4	0.1	-0.1	0.4	-0.9
	-0.9	0	0.3	0	0.3	-0.6	-0.8	0.1	0.2	-0.3	-0.7	-0.3	0	1	0.6	0	0.3	-0.3	-2.1	2	0
	-1	-0.2	0.4	0	0.3	-0.6	-0.9	0.1	0.2	0.8	-0.8	-1.4	-0.4	1.3	-0.8	-0.8	-0.1	-0.2	-3.6	-0.4	-1.3
	-0.8	0.2	0.3	0	0.3	-0.6	-0.9	0.1	0.2	1	0.1	2.2	-0.7	-1	-0.4	0.6	0.9	-0.5	1.4	-0.1	0.9
	-0.8	0.1	0.3	0	0.3	-0.6	-0.9	0.1	0.2	0.7	2	-0.5	-0.3	-1.1	-0.5	-0.4	-0.6	0.5	-1.3	-2.2	1
235	-0.8	0.1	0.3	0	0.3	-0.6	-0.9	0.1	0.2	0.1	0.4	0.6	0	1.8	0.3	0.3	0.2	-0.5	-0.3	1.5	-0.5
	-0.8	0.1	0.3	0	0.3	-0.6	-0.9	0.1	0.2	0.5	1.9	1.5	-0.9	-1.2	-0.5	-0.2	0.3	-0.3	2.3	-0.6	-2.1
	-0.8	0.1	0.3	0	0.3	-0.6	-0.9	0.1	0.2	-0.7	-0.3	-0.2	3.2	0.2	-0.1	0.7	-0.1	-0.2	0.6	1	-1.2
	-0.9	0.2	0.2	0	0.3	-0.6	-0.9	0	0.2	0.8	-0.3	-0.2	-0.4	0.2	0.6	-0.2	-0.9	-0.3	-0.1	0.4	-1.7
	-0.8	0.2	0.2	0	0.3	-0.6	-0.9	0.1	0.2	0.1	0.2	1.9	0.9	-1.6	-0.1	0.2	-0.5	-0.2	-0.6	0	0
	-0.8	0.2	0.2	0	0.3	-0.6	-0.9	0.1	0.2	0.6	1.3	-0.5	0.5	1.3	0.2	-0.2	-0.2	-0.2	0.5	3.4	-0.1
236	-0.8	0.1	0.2	0	0.3	-0.6	-0.9	0.1	0.2	1	1	0.2	-0.7	1.3	-1.5	-0.8	-1.1	-0.5	3.4	-0.9	0.1
	-0.8	0.1	0.2	0	0.3	-0.6	-0.8	0.1	0.2	-0.9	1	0.9	0.2	-1.5	1	-1	-0.2	-0.1	2.1	-0.9	1.7
	-0.8	0.1	0.2	0	0.3	-0.6	-0.8	0.1	0.2	-0.8	0.9	-0.5	-1.2	-1.6	0.1	-0.2	0	-0.2	2.6	-0.1	1.7
	-0.8	0.2	0.2	0	0.3	-0.6	-0.8	0.1	0.2	-0.3	-0.6	0.5	-1.9	0.4	0.6	0.7	0.1	0.2	-2	0.4	2.2
	-0.8	0.1	0.2	0	0.3	-0.6	-0.8	0.1	0.2	-0.2	-1.4	0.6	0.5	-0.9	1.1	-0.1	-0.1	-1.1	-0.9	-2.2	-2.6
	-0.8	0.1	0.2	0	0.3	-0.6	-0.8	0.2	0.2	0.4	0.2	-0.8	-0.9	0.3	-0.2	0	-0.2	-0.2	-1	0.8	-0.6
237	-0.8	0.2	0.2	0	0.3	-0.6	-0.8	0.2	0.2	-0.4	-0.6	-0.3	0.1	1.5	0.9	0.6	0.1	0	0	-1.4	0.5
	-0.8	0.2	0.2	0	0.3	-0.6	-0.8	0.2	0.2	-0.8	1.1	-0.5	-0.1	0.7	0.1	-0.2	-0.4	-0.4	2.2	-2.7	-0.1
	-0.8	0.2	0.2	0	0.3	-0.6	-0.8	0.2	0.2	1	-0.8	2.9	0.5	0.2	0.7	-0.8	-0.1	1	0.4	-1.8	1.4
	-0.8	0.2	0.2	0	0.3	-0.6	-0.8	0.2	0.2	-1.6	0.3	0.1	-1.8	0.5	1	0.1	-0.1	-0.1	0.1	0.3	-0.2
	-0.8	0.2	0.2	0	0.3	-0.6	-0.8	0.2	0.2	1.6	-0.2	-0.7	-0.4	0.4	0.8	-1	0.6	0.3	2	-3.1	-0.7
	-0.8	0.2	0.2	0	0.3	-0.6	-0.8	0.2	0.2	-1.2	0.4	-0.5	0.6	1.3	-0.4	0.7	0	-0.4	1.7	1	0.3
238	-0.8	0.2	0.2	0	0.3	-0.6	-0.8	0.2	0.2	-0.2	-0.6	-1.6	-0.5	-1	-0.8	-0.2	0.4	-0.2	-2	-2.2	-0.9
	-0.8	0.2	0.2	0	0.3	-0.6	-0.8	0.2	0.2	-0.4	2	-0.1	-1.1	-0.9	0.9	0.2	-1	0.8	0.4	1.2	-3.1
	-0.8	0.2	0.2	0	0.3	-0.6	-0.8	0.2	0.2	-0.9	-1.2	-1	-1.2	0.6	-0.7	-0.3	0.1	-0.1	1.6	-1.4	0.6
	-0.8	0.2	0.2	0	0.3	-0.6	-0.8	0.2	0.2	-1.1	0.4	1.7	-2.5	-1.1	-1.1	0	1.3	-0.5	-1.8	-1	-1.3
	-0.8	0.2	0.2	0	0.3	-0.6	-0.8	0.2	0.2	0.4	1.8	0.7	0.6	1.2	-0.5	0.8	0.5	-0.2	-0.8	1.1	0.8
	-0.8	0.1	0.2	0	0.3	-0.6	-0.8	0.2	0.2	-0.7	-1.7	-0.6	-0.1	1.3	-2.9	0.6	0.2	0.2	-1.1	-0.7	2.1
239	-0.8	0.1	0.2	0	0.3	-0.6	-0.8	0.2	0.2	0.1	2.2	0.4	-0.7	-1.3	1.1	0	0.4	0	-3.3	-0.4	-0.4
	-0.8	0.2	0.2	0	0.3	-0.6	-0.8	0.2	0.2	0.4	-1.4	2.1	1.5	-0.4	-0.1	-0.4	0.3	-0.3	1	-3.2	1.6
	-0.8	0.2	0.2	0	0.3	-0.6	-0.8	0	0.3	-1.5	-0.4	0.8	-1.8	-1.1	-0.2	0.7	-0.2	-0.4	1.3	1.7	-1.4
	-0.8	0.2	0.3	0	0.3	-0.6	-0.9	0	0.4	0.9	0.2	0	0.5	-0.7	0.8	-0.1	-0.6	-0.3	-0.1	-0.3	-2.4
	-0.8	0.2	0.2	0	0.3	-0.6	-0.8	0	0.3	1.6	-0.4	-0.7	1.3	-0.4	0.4	0.4	-0.3	0.2	1.4	2.3	2.1
	-0.8	0.1	0.3	0	0.3	-0.6	-0.9	0.1	0.2	1.3	0.7	-0.7	-1.4	0.8	0.6	-0.4	0.5	0.4	1.7	-1.1	-0.2
240	-0.8	0.2	0.2	0	0.3	-0.6	-0.8	0.2	0.2	0.4	0	0	0.1	-0.6	0.7	0.1	-0.1	0.4	-2.1	-0.3	3.9
	-0.8	0.2	0.2	0	0.3	-0.6	-0.8	0.2	0.2	0.2	-0.3	0.6	-0.2	-0.2	0.4	0.5	0.2	0.1	-1.8	-1	2.6
	-0.8	0.2	0.2	0	0.3	-0.6	-0.8	0.2	0.2	-0.4	-0.2	-1.9	1.5	2.2	0.1	-0.5	-0.1	-0.9	-1.6	-1	0.5
	-0.8	0.2	0.3	0	0.3	-0.6	-0.8	-0.2	0.3	-0.6	2	-1.2	1.1	1.9	0.2	0.1	0.1	-0.6	1.3	-1.5	-0.3
	-0.8	0.2	0.2	0	0.3	-0.6	-0.8	0.1	0.3	-0.1	-1.6	2.4	-0.7	-0.3	0.3	0.2	-0.5	-0.6	2.3	-0.9	-0.3
	-0.8	0.2	0.2	0	0.3	-0.6	-0.9	0.1	0.3	0.6	-1.3	-0.4	-0.9	0.2	1.1	0.9	0.4	0.7	1	1	1.9
241	-0.8	0.2	0.2	0	0.3	-0.6	-0.8	0.1	0.3	-0.3	0.7	-0.9	2.3	-0.1	1.6	0.1	0.5	-0.2	1.6	-0.4	-0.3
	-0.8	0.2	0.2	0	0.3	-0.6	-0.8	0.1	0.3	-0.1	1.1	0.3	-0.4	-0.1	0.7	0.1	0.7	0.4	0.4	-0.5	2
	-0.8	0.3	0.2	0	0.3	-0.6	-0.9	0.1	0.3	1.4	-0.5	-0.5	0	-0.1	0.7	-0.2	0.1	-0.8	-0.2	1	1.2
	-0.8	0.3	0.2	0	0.3	-0.6	-0.8	0.1	0.3	1.3	0.2	-0.2	-0.8	0.8	0.3	0	0.3	0.5	-1.1	0.4	-1.2
	-0.8	0.2	0.2	0	0.3	-0.6	-0.9	0.1	0.3	1.2	-1.3	-0.7	0.1	0.3	-1.6	-0.3	-0.2	0.2	0	-0.9	1.3
	-0.8	0.2	0.2	0	0.3	-0.6	-0.9	0.1	0.3	-0.7	-0.1	-0.6	-0.2	0	-0.1	0	-0.2	-0.3	-0.3	0.6	1.6
242	-0.8	0.2	0.2	0.1	0	-0.6	-0.8	0.1	0.3	0.1	-0.4	-0.3	0.2	-1.6	1.2	0.8	-0.2	-1.7	2.4	-0.4	-2
	-0.8	0.2	0.2	0	0.3	-0.6	-0.8	0.1	0.3	-0.9	0.1	0	0.5	0.8	1	-0.4	0.4	-0.1	-1.5	1.5	2.1
	-0.8	0.2	0.2	0	0.4	-0.6	-0.8	0.1	0.3	-1.1	1.1	-0.1	1.4	-0.5	1.5	-0.3	-0.7	-0.3	-1.3	0.9	-1.3
	-0.8	0.2	0.2	0	0.3	-0.6	-0.9	0.1	0.3	-0.4	-0.9	-0.6	0.7	-1.2	0.3	0	-0.6	0.3	1.4	-0.1	2.9
	-0.8	0.2	0.2	0	0.3	-0.6	-0.8	0.1	0.3	-0.8	-0.9	-0.7	0.7	-0.5	1.3	-0.6	0.3	-0.8	-2	1.2	1.1
	-0.8	0.2	0.2	0	0.4	-0.6	-0.8	0.1	0.3	-1.4	-1	0.9	-0.9	1.2	-0.3	-0.2	-0.9	-0.4	-0.5	0.3	-2
243	-0.8	0.2	0.2	0	0.4	-0.6	-0.9	0.1	0.3	1.8	1.2	0.4	1.4	-0.1	0.9	0	0.7	-0.4	2.5	0	-1.6
	-0.8	0.2	0.2	0	0.4	-0.6	-0.8	0.1	0.3	-3.5	-0.4	-1	1.3	1.9	0.6	-0.3	0.1	-0.3	-0.6	1.2	0.1
	-0.8	0.1	0.2	0	0.4	-0.6	-0.8	0.1	0.3	0.6	1.6	-0.1	0.1	0.1	1.9	0.1	0.3	0.6	0.8	1.3	-1.7
	-0.8	0.1	0.2	0	0.4	-0.6	-0.8	0.1	0.3	0.7	-1.7	-0.5	0.6	1	2.2	0.1	-0.8	0.4	-0.4	2.5	0.3
	-0.8	0.1	0.2	0	0.4	-0.6	-0.8	0.1	0.3	0	-0.7	0.3	-0.4	-1.1	-0.2	-1.2	-0.3	-0.5	-0.6	-0.1	2.8
	-0.8	0.1	0.2	0	0.4	-0.6	-0.8	0.1	0.3	-0.2	-0.1	-0.6	-1.7	-1.2	-0.2	0.3	-0.2	0.3	-1.3	0.5	1.4
244	-0.8	0.1	0.2	0	0.4	-0.6	-0.8	0.1	0.3	-0.2	0.8	0.7	0.6	-0.8	1	0.7	0.4	0.4	0.7	-0.7	2.6
	-0.8	0.1	0.2	0	0.4	-0.6	-0.8	0.1	0.3	0.5	1.1	0.8	0.5	-1.2	-1.2	0.3	-0.3	0.1	-1.9	2	1.8
	-0.8	0.1	0.2	0	0.4	-0.6	-0.9	0	0.2	0	-1	-0.2	-0.1	0.6	0.7	0.2	0.3	-1	-0.5	1.5	0.4
	-0.8	0.2	0.2	0	0.4	-0.6	-0.8	0.1	0.2	-0.6	0	-1.1	0	-0.6	-0.9	-0.9	0.6	-0.3	1.5	3.3	-1.8
	-0.8	0.2	0.2	0	0.4	-0.6	-0.9	0.1	0.2	1.2	0.4	-0.1	-0.8	2.2	-0.7	-0.4	0	-0.5	-2.7	-1.4	-0.4
	-0.8	0.2	0.2	0	0.4	-0.6	-0.9	0	0.2	-0.1	-0.6	-1	0.7	1	0.4	0.1	-0.9	0.9	2.8	2	-1.6
245	-0.8	0.2	0.3	0	0.4	-0.6	-0.9	0	0.2	-0.2	0	0.7	0.1	-0.8	-1	0.3	0.6	-0.9	-2.1	0.3	1.2
	-0.8	0.2	0.3	0	0.4	-0.6	-0.9	0.1	0.2	-0.6	1	1.2	0.2	-0.8	-1.5	-0.2	0.8	0.4	2.4	-1.7	-0.2
	-0.8	0.2	0.3	0	0.4	-0.6	-0.8	0.1	0.3	-0.5	-0.4	-1.2	0.5	2	-1	-0.2	0.8	0	-0.8	1.2	3.5
	-0.8	0.1	0.3	0	0.4	-0.6	-0.8	0.1	0.3	-0.9	0.6	1	0.4	-0.3	-0.6	0	0.2	0.2	-2	3	0.6
	-0.8	0.1	0.3	0	0.4	-0.6	-0.8	0.1	0.3	-0.7	1	-0.1	1	0.9	0.9	0.7	-0.2	0.4	0.8	0.7	-1.1
	-0.8	0.1	0.3	0	0.4	-0.6	-0.8	0.1	0.3	-0.9	-1.3	1	-0.2	0.7	1.1	-0.7	-0.2	-0.3	-0.5	0.8	-0.1
246	-0.8	0.1	0.3	0	0.4	-0.6	-0.8	0.1	0.3	0	-0.6	-0.1	0.4	0.1	1	-0.6	-0.8	-0.8	-0.6	-0.4	-0.9
	-0.8	0.2	0.3	0	0.4	-0.6	-0.8	0.1	0.3	-1.3	-1.6	1.5	0.9	-0.3	-0.4	-0.1	0.2	-0.2	-1.7	2.3	-2.4
	-0.8	0.1	0.3	0	0.4	-0.6	-0.8	0.1	0.3	-0.3	-0.4	0.9	-0.7	0.4	1.6	-0.2	-0.4	0.6	-1.2	0	0.4
	-0.8	0.1	0.3	0	0.4	-0.6	-0.8	0.1	0.3	0.4	0.6	0.2	-0.8	-0.1	0.4	-0.8	-0.9	0.3	0.5	-4.5	-1.9
	-0.8	0.2	0.2	0	0.4	-0.6	-0.8	0.1	0.3	0.4	1.6	0	-0.6	-1.5	1.5	-1.2	0	0.4	-1.3	1.2	-1.3
	-0.8	0.2	0.2	0	0.4	-0.6	-0.8	0.1	0.3	0.2	0.5	0.9	-0.9	-0.5	-1.5	-0.4	-0.2	1	1.4	1.1	-1.1
247	-0.8	0.2	0.3	0	0.4	-0.6	-0.8	0.1	0.3	-0.3	-0.3	-1.4	0.8	1.8	-1.1	0.6	-0.6	-0.1	0.1	3	-2.4
	-0.8	0.2	0.2	0	0.4	-0.6	-0.8	0.1	0.3	-1	-0.6	0.4	-0.1	-2	0.3	0.4	-0.2	-0.6	-0.6	-0.5	-1.5
	-0.8	0.2	0.2	0	0.4	-0.6	-0.8	0.1	0.3	0.4	0.6	1.6	0.6	0.4	1.1	0.3	-0.2	-0.4	-2.1	1.9	0.7
	-0.8	0.2	0.2	0	0.4	-0.6	-0.8	0.1	0.2	-0.5	1.5	1.1	0.1	1.1	-0.5	-0.9	-0.1	0	1.7	-1.1	-0.5
	-0.8	0.2	0.2	0	0.4	-0.6	-0.8	0.1	0.2	-0.3	-0.4	-0.8	-0.7	-0.7	0.5	0.5	-0.3	0.4	-1.3	2.5	-0.3
	-0.9	0.1	0.4	0	0.4	-0.6	-0.9	0.1	0.2	-1.5	0.9	0.4	1.8	-0.3	0.3	-0.9	-0.2	-0.1	0.8	-1.3	2.9
248	-0.8	0	0.4	0	0.4	-0.6	-0.9	0.1	0.2	0.6	-1.1	0.6	2.4	-0.1	0.5	-0.2	0.3	0.1	-0.8	0.7	-2.7
	-0.8	0	0.3	0	0.4	-0.6	-0.9	0.1	0.2	-0.7	0.6	0.8	0	-0.6	1.9	-0.1	0	0.5	0	0.9	0.5
	-0.8	0	0.3	0	0.4	-0.6	-0.9	0.1	0.3	-0.2	0.8	0.8	1.5	0.4	-1.1	-0.1	0.2	0.5	-0.5	0.6	-0.2
	-0.8	0	0.3	0	0.4	-0.6	-0.8	0.1	0.3	0.5	-0.4	0.3	0.4	-0.9	-1.9	0.3	0.3	0.5	0.2	-1.6	1.3
	-0.8	0	0.3	0	0.4	-0.6	-0.8	0.1	0.3	1.2	-0.4	0.1	2.2	0.1	-1.8	0.2	-0.3	-1	1.9	-1.8	-0.8
	-0.8	0	0.3	0	0.4	-0.6	-0.9	0	0.2	1.1	1.3	-0.5	-0.1	-0.4	0	0.1	-0.2	0.1	-0.5	-0.5	0.8
249	-0.8	0	0.3	0	0.4	-0.6	-0.9	0	0.2	1.7	0	-0.2	-1.3	1.5	0.7	-0.4	-0.4	0	-0.8	-1	0.1
	-0.8	0	0.3	0	0.4	-0.6	-0.9	0	0.2	0.1	-0.1	1.4	-0.6	0.8	0.2	0.3	-0.1	0.3	-0.3	-1.8	4.9
	-0.8	0	0.3	0	0.4	-0.6	-0.9	0	0.2	1.5	-0.7	0	1.4	0.2	0.8	-0.1	0.2	-0.7	1	-0.1	-0.9
	-0.8	0	0.3	0	0.4	-0.6	-0.9	0	0.2	-0.2	-0.7	1.7	0.5	0	-1.3	-0.9	0.1	0.5	0.3	1.4	-0.1
	-0.8	0	0.3	0	0.4	-0.6	-0.9	0	0.2	1.5	1.3	0.4	0.4	-0.6	-1.4	-0.4	0.4	-0.7	-1.2	2.6	-0.2
	-0.8	0	0.4	0	0.4	-0.6	-0.9	0.1	0.3	1	-1.3	0.7	-0.9	0.4	-1.6	0.4	0.3	-0.1	0.3	2.7	-0.7
250	-0.8	0	0.4	0	0.4	-0.6	-0.8	0.1	0.3	0.3	1.4	0.4	0.5	0.5	-2.1	-0.2	0.7	-0.2	-0.1	1.2	0.1
	-0.8	0	0.3	0	0.4	-0.6	-0.9	0.1	0.3	0	1.7	-2.3	0.8	1.6	-1.6	0.5	0.4	0.4	0.8	-1.7	2.7
	-0.8	0	0.4	0	0.4	-0.6	-0.9	0.1	0.3	-2.1	-0.3	0.7	-0.5	1.2	-0.4	-0.4	0.1	0.1	0.2	1	-3
	-0.8	0	0.4	0	0.4	-0.6	-0.8	0.1	0.3	-1.2	-0.1	1.1	-0.1	-0.3	-2.1	-1	0.3	-0.4	-3.1	0	-1.6
	-0.8	0	0.4	0	0.4	-0.6	-0.9	0.1	0.3	-0.2	1	0.2	0.1	-1.2	0	0.8	-0.7	1.2	1.3	0.9	2
	-0.8	0	0.4	0	0.4	-0.6	-0.8	0.1	0.3	-0.3	0.2	0.5	-1	-0.2	-0.8	0.5	0.5	1	2	1	0.3
251	-0.8	0	0.4	0	0.4	-0.6	-0.8	0.1	0.3	0	-1.7	0	-0.2	-0.2	0.9	-0.3	0.1	-0.7	2	1.2	-0.2
	-0.8	0	0.4	0	0.4	-0.6	-0.8	0.1	0.3	-1.2	-0.8	-1.7	-0.9	-1.2	0.6	-0.4	0.6	0.6	-0.7	3.3	-0.3
	-0.8	0	0.4	0	0.4	-0.6	-0.8	0.1	0.3	1.2	0.7	-0.2	0	0.8	1.7	0.1	0.2	-0.4	0.7	-0.3	-1.6
	-0.8	0	0.3	0	0.4	-0.6	-0.8	0.1	0.3	0.7	-0.5	0.5	-0.7	1.4	0.2	-0.5	0.1	-0.2	-0.1	-0.3	0.2
	-0.8	0	0.3	0	0.4	-0.6	-0.8	0.1	0.3	1.3	0	-1.8	-0.9	2.5	2.4	-0.5	0.8	-0.4	-0.7	-3.2	0.1
	-0.8	-0.1	0.4	0	0.5	-0.5	-0.8	0.1	0.3	0.5	0.1	-0.4	-0.3	-2.4	-2.1	0.6	0.4	1	-1.2	2.9	0.5
252	-0.8	-0.1	0.3	0	0.5	-0.5	-0.8	0.1	0.3	1	-1.8	-0.5	0.4	0.5	-2.3	0.1	-0.3	1	2	-0.8	1.8
	-0.8	0	0.3	0	0.5	-0.6	-0.8	0.1	0.3	0.1	0.3	0.4	0.5	1.1	0.2	0.3	-0.8	1.2	-1	-1	0.8
	-0.8	0	0.3	0	0.5	-0.6	-0.8	0.1	0.3	-0.6	1	2.2	0.4	-1.3	-0.9	0	0.7	0.1	2.9	-0.3	2.1
	-0.8	0	0.3	0	0.5	-0.6	-0.8	0.1	0.3	1.8	0	-1	2.2	-1.2	0.1	0.1	0.1	0.3	-1.3	-1.1	1.2
	-0.8	0	0.3	0	0.5	-0.6	-0.8	0.1	0.3	-1.1	-1.5	2	0.5	0	-0.7	-0.3	0.9	0.3	1.3	-1	1.8
	-0.8	0	0.3	0	0.5	-0.6	-0.8	0.1	0.3	-0.6	-0.3	0.2	-1.9	-0.2	-0.8	0.3	-0.5	0.8	1.7	-2.5	-0.5
253	-0.8	0	0.3	0	0.5	-0.6	-0.8	0.1	0.2	-1.7	-0.4	-1	-1	0.5	0.8	0.7	0.3	0.4	-1.5	-0.9	0.2
	-0.8	0	0.3	0	0.5	-0.5	-0.9	0	0.2	-0.8	0.5	1.5	-0.3	-0.1	-1.3	0.2	-0.1	0	0.2	-1.5	-0.3
	-0.8	0	0.3	0	0.5	-0.6	-0.9	0	0.2	1.4	-0.3	-1.1	1.2	-0.5	1.3	-0.3	0.5	0.9	0.1	1.2	-1.2
	-0.8	0	0.3	0	0.5	-0.6	-0.9	0	0.2	-0.3	-0.7	2	0.7	1.3	-1	-0.5	-0.5	0	0.8	1.3	1.7
	-0.8	0	0.3	0	0.5	-0.6	-0.9	0	0.2	-0.9	2	-1.3	-1.5	1.2	-1.1	-0.1	-0.3	0	1.3	-0.9	-0.8
	-0.8	0	0.3	0	0.5	-0.6	-0.9	0	0.2	0.6	-2.4	-0.1	-1.9	-1.2	0.7	0.6	-0.1	0	-1.8	1.6	-1.8
254	-0.8	0	0.3	0	0.5	-0.6	-0.9	0	0.3	0.9	-1.7	-2.3	1.9	-0.8	-1.8	-0.1	-0.3	0.2	-1.6	-0.2	-0.6
	-0.9	0	0.3	0	0.5	-0.6	-0.9	0.1	0.3	-0.1	0.9	-1.7	0.1	1.4	-0.4	0	0.1	-0.4	-2.5	-1	-1.9
	-0.5	0	0.3	0	0.5	-0.6	-0.8	0.1	0.3	0.7	0.2	0.7	0	0.3	-0.6	0.9	0.7	-1	1.7	2.2	-0.3
	-0.8	-0.1	0.3	0	0.5	-0.6	-0.8	0.1	0.3	-0.8	0.6	-0.8	1.9	0	0.3	-0.8	0.4	-0.2	-0.3	-1.3	-0.2
	-0.9	0	0.2	0	0.5	-0.6	-0.8	0.1	0.3	-0.5	-1	-0.1	0	0.8	0.9	0.3	-0.1	-0.1	-0.6	0.7	-0.2
	-0.9	0	0.2	0	0.5	-0.5	-0.8	0.1	0.3	0	0.2	0.9	-1.4	1.4	-0.1	-0.4	-0.5	1	0	-0.3	-0.6
255	-0.9	0	0.2	0	0.5	-0.6	-0.8	0.1	0.3	-0.7	0.6	-0.4	-0.5	0.6	2.6	-0.1	0.2	1.2	-0.2	1.3	0.9
	-0.8	-0.1	0.3	0	0.5	-0.6	-0.8	0.1	0.3	1.3	0.6	0.1	0.9	0.9	1.8	0.1	-0.6	-0.5	-3.6	-0.6	-1.9
	-0.7	-0.3	0.5	0	0.5	-0.6	-0.8	0.1	0.3	1.4	-1.8	0	-1.7	0.1	-0.5	-0.5	0.1	0.1	-1.2	1	0.9
	-0.8	0.2	0.3	0	0.5	-0.6	-0.8	0.1	0.3	1.5	-0.3	-0.9	1.1	0.7	-0.7	0.1	0	0.4	-2.2	-0.1	-2.6
	-0.8	0.1	0.2	0	0.5	-0.6	-0.9	0	0.3	-0.7	0.2	0.3	0.5	0.1	0	0.2	0.7	-0.4	0.6	2.1	0.6
	-0.9	0.1	0.2	0	0.5	-0.5	-0.9	0	0.3	0.4	0.8	0.5	-0.6	0.6	0	0	0	-0.1	-1.2	0.3	2.4
256	-0.9	0.1	0.2	0	0.5	-0.6	-0.8	0	0.3	1.6	-0.8	-0.5	-0.6	-0.4	0.3	-0.1	0	-0.8	-1.3	1.2	-1
	-0.9	0	0.2	0	0.5	-0.6	-0.9	0	0.3	-2.3	0.5	0.2	-1.1	1.2	0.2	-0.1	0.7	-0.7	-0.9	0.5	-2
	-0.9	0	0.2	0	0.5	-0.6	-0.8	0.1	0.3	-1.9	-0.4	-0.2	1.1	1.3	-1	0.3	0.4	-0.7	1.3	0	0.4
	-0.9	0	0.2	0	0.5	-0.6	-0.8	0.1	0.3	-1.5	0.3	-1.6	-2.2	-1.3	1.2	-0.4	0.1	0.4	2.1	0.6	2.8
	-0.9	0	0.2	0	0.5	-0.6	-0.8	0.1	0.3	0.7	-0.4	1	1	1.7	0.2	0.6	-0.4	0	0.1	0.1	0.9
	-0.9	0	0.2	0	0.5	-0.6	-0.8	0.1	0.3	-1.1	1.6	1	-0.6	-1.9	-0.5	-0.8	-0.1	-0.4	0.1	-2.5	1
257	-0.9	0	0.2	0	0.5	-0.6	-0.8	0.1	0.3	-0.5	-0.8	-0.9	-0.3	-1	1	-0.2	-0.7	0.7	-1	-1.4	-0.1
	-0.9	0	0.2	0	0.5	-0.6	-0.9	0.1	0.3	0	0.6	-0.4	-0.1	0.2	0.6	0.1	0.3	0	-2.2	-0.5	-2.4
	-0.9	0	0.2	0	0.5	-0.5	-0.9	0.1	0.3	0.1	0.6	-2.2	0.3	-1.1	0.2	-0.9	0.3	-0.1	-0.8	2	-1.7
	-0.9	0	0.2	0	0.5	-0.6	-0.8	0.1	0.3	-1	0.5	0.5	-1.2	1.3	0.4	0	-0.1	-0.2	1.8	-0.4	-1.6
	-0.9	0	0.2	0	0.5	-0.6	-0.8	0.1	0.3	-0.7	-0.8	-0.3	-0.7	-0.9	-0.6	0	-0.7	-0.1	0.2	-0.9	-0.4
	-0.9	0	0.3	0	0.5	-0.6	-0.8	0.1	0.3	-0.6	0.8	0.3	0	-0.1	-0.9	-1.2	0.1	0.4	-0.5	-3.4	0.5
258	-0.9	0	0.2	0	0.5	-0.6	-0.8	0.1	0.3	-0.5	0.4	-1.3	-2	1.5	0.2	0.4	0.6	0.2	3.4	0.6	1.4
	-0.9	0	0.2	0	0.5	-0.6	-0.9	0.1	0.2	-0.8	-0.4	0	-1.8	-0.4	-0.6	0.3	-0.5	0.2	1.4	1	0.7
	-0.9	0	0.3	0	0.5	-0.6	-0.9	0	0.2	-0.3	-0.9	0.8	1.4	0.1	-0.5	0.2	0.4	-0.3	-0.2	-0.4	-1.6
	-0.9	0	0.2	0	0.5	-0.6	-0.9	0	0.2	-0.9	-0.5	0.3	-1.3	-0.8	0.4	-0.1	-0.5	-1.2	0	-0.3	0.1
	-0.9	0	0.2	0	0.5	-0.5	-0.8	0.1	0.3	1.4	-0.8	-0.8	-0.2	1	-0.3	0	-0.2	1	-3	0.3	0.1
	-0.9	0	0.2	0	0.5	-0.5	-0.9	0	0.3	-1.9	-0.6	-1	-1.1	1.3	-0.6	-0.5	0.1	-0.2	1.2	3.4	-2.2
259	-0.9	0	0.2	0	0.5	-0.6	-0.9	0	0.3	0.7	0.2	0.8	-0.2	1.2	1.5	0.1	-0.3	-0.1	-0.8	0.2	1
	-0.9	0	0.2	0	0.5	-0.6	-0.8	0.1	0.3	-0.6	-1.3	-0.4	-0.1	2.2	-1.3	-0.7	0.6	0.3	-1	-1.8	-2.4
	-0.9	0	0.2	0	0.5	-0.6	-0.8	0.1	0.3	-0.3	0.6	-0.2	0	-1.1	-0.6	0.1	-0.3	0	0.7	0.8	0.3
	-0.9	0.1	0.2	0	0.5	-0.6	-0.8	0	0.4	1.8	0.3	0.6	-0.8	0.2	0.1	-0.3	-0.1	0.5	0.2	0.3	0.9
	-0.9	0.1	0.2	0	0.5	-0.6	-0.8	0	0.3	-0.4	0.2	-1	-0.8	-1.6	-0.1	-0.3	0.7	-0.5	-2.5	0.1	-0.1
	-0.9	0.1	0.2	0	0.5	-0.6	-0.8	0	0.3	2.5	-0.1	0.6	0.8	0.2	0.5	-0.5	0.8	-0.2	-0.3	-0.1	-0.4
260	-0.9	0.1	0.2	0	0.5	-0.6	-0.9	0	0.3	1.9	2.1	1	-0.2	2	1	0	-0.4	-0.1	-3	-0.3	0.8
	-0.9	0.1	0.2	0	0.5	-0.5	-0.9	0	0.5	0.6	0	1	-0.8	0.9	0.6	0.6	-0.4	0.4	-1.3	1.4	0.9
	-0.9	0.1	0.2	0	0.5	-0.6	-0.9	0	0.2	-0.6	-2.4	-0.6	0	-0.4	0.3	-0.6	-0.9	0.2	-0.1	-0.5	1.1
	-0.9	0.1	0.2	0	0.3	-0.6	-0.9	0	0.3	-0.6	1.6	-0.3	0.1	0.4	-1.1	1	0.4	-0.1	-1.2	-1.2	-1
	-0.9	0.1	0.2	0	0.3	-0.6	-0.8	0	0.3	0.1	0.5	-1	0.5	-0.8	-0.2	0.4	0.3	-0.1	-0.6	-0.1	-2.3
	-0.8	0.1	0.2	0	0.3	-0.6	-0.8	0	0.3	-0.2	1.2	-0.6	1	0.9	-1.3	0.5	-0.8	0.5	-1.7	1.9	-2.6
261	-0.9	0.1	0.2	0	0.2	-0.6	-0.8	0.1	0.3	-0.1	1.9	1.5	-0.4	1.5	0.6	-0.9	0.1	0	0	-4	-0.3
	-0.9	0.1	0.2	0	0.2	-0.6	-0.8	0.1	0.3	0.6	-0.7	0.1	0.1	-0.5	0.1	-0.3	0.2	0.1	-0.5	0.5	2.7
	-0.9	0.1	0.2	0	0.2	-0.6	-0.8	0.1	0.3	1.4	0.1	-0.7	0.3	-1.7	-0.3	0.3	0.7	0.8	-1.1	0.2	-0.2
	-0.9	0.1	0.2	0	0.2	-0.6	-0.8	0.1	0.3	0.9	-1.5	1.8	0.6	-0.9	-0.5	1.1	-0.1	-0.1	0.2	-2	0.3
	-0.9	0.1	0.2	0	0.2	-0.6	-0.8	0	0.3	-0.1	0.5	0.3	2.1	0.6	-0.9	-0.7	-0.5	0.3	2.1	0.6	2.3
	-0.9	0.1	0.2	0	0.2	-0.6	-0.9	0	0.3	1	0.1	0.1	0.3	0.9	-0.1	0.1	0.1	0.5	1.3	0.5	-0.4
262	-0.9	0.1	0.2	0	0.2	-0.6	-0.8	0	0.3	0.5	-1	-0.2	1	-0.1	-0.8	-0.2	-0.2	0.2	-0.7	-3.4	0.8
	-0.9	0.1	0.2	0	0.3	-0.6	-0.9	0	0.3	0	0.3	0.1	0.5	-0.6	0.3	0.3	-0.8	0	-3.7	-1.3	-0.3
	-0.9	0.1	0.2	0	0.3	-0.6	-0.9	0.1	0.3	0.1	1.3	-0.2	2.2	-0.4	1.4	0.2	-0.2	0.4	-2.3	-1.9	0.4
	-0.9	0.1	0.2	0	0.3	-0.6	-0.9	0	0.3	1.2	-0.7	1.1	0.4	0.7	0.2	0.2	0.6	-0.5	-1.6	-2.5	-3.1
	-0.9	0	0.2	0	0.3	-0.6	-0.9	0	0.3	0.1	0.5	0.8	-0.9	1.5	1.1	-0.9	0.3	0.2	0.7	0.4	-0.8
	-0.9	0	0.2	0	0.3	-0.6	-0.8	0	0.3	0.1	0	-0.5	-1	0.5	0.1	0	0.1	-0.5	0.5	0	0.2
263	-0.9	0	0.2	0	0.3	-0.6	-0.9	0	0.3	-1.5	-1.7	0.6	-0.9	-1.7	1.1	-1	0.2	0.1	1.6	-1.1	-1.3
	-0.8	0.1	0.2	0	0.3	-0.6	-0.8	0	0.3	0.4	1.1	-1.7	0.8	-0.8	1.5	0	0.2	0.9	2.4	-0.2	-0.7
	-0.8	0.1	0.2	0	0.3	-0.6	-0.8	0	0.3	-1.2	-0.7	-0.1	-0.4	0	1.7	-0.2	-0.8	-0.1	-0.8	-0.3	0.4
	-0.9	0.1	0.2	0	0.3	-0.6	-0.8	0	0.3	-0.3	0.5	1.9	0.1	-1.4	0.6	0.5	-0.5	0.5	-0.2	-0.6	0.8
	-0.9	0.1	0.2	0	0.3	-0.6	-0.9	0.1	0.3	-1.3	-0.3	0.1	1.1	0.8	1.2	-0.2	0.1	-0.5	0.3	-2.1	1.4
	-0.9	0.1	0.2	0	0.3	-0.6	-0.8	0.1	0.3	-1	-0.1	0.4	-1.3	-0.4	0.2	0.3	0	-0.4	-1.9	0.8	-0.7
264	-0.9	0.1	0.2	0	0.3	-0.6	-0.9	0.1	0.3	-0.2	-0.6	-0.6	-0.7	0.1	-0.1	-0.5	-0.5	-0.8	2.6	4.5	-1.7
	-0.9	0.1	0.2	0	0.3	-0.6	-0.8	0.1	0.3	1.7	-0.2	0.4	-0.3	-1	0	-0.2	-0.4	-0.4	-0.1	2.5	-2.1
	-0.9	0.1	0.2	0	0.3	-0.6	-0.8	0.1	0.3	-1	0.1	0.9	0.5	1.6	-0.7	-0.1	-0.2	-0.4	2	-1.4	1.5
	-0.9	0	0.2	0	0.3	-0.6	-0.8	0.1	0.3	-1.1	0.8	0.3	-0.4	1	1.2	-0.3	-0.2	-0.8	-0.2	0.6	-1
	-0.9	0.1	0.2	0	0.3	-0.6	-0.8	0.1	0.2	-0.4	-0.2	0.5	-1.3	-0.1	0.1	-0.1	-0.7	-0.2	1.1	-2.5	-0.5
	-0.9	0.1	0.2	0	0.3	-0.6	-0.8	0.1	0.3	0.5	0.2	-0.4	0.4	0.8	0	-0.9	0.5	-0.1	1.9	-1.7	-0.4
265	-0.9	0.1	0.2	0	0.3	-0.6	-0.9	0	0.2	-0.4	-0.8	-0.5	-0.6	1.7	1.2	0.7	-0.3	0	-1.9	1	-0.7
	-0.8	0.1	0.2	0	0.3	-0.6	-0.9	0	0.3	-0.4	-0.3	0	0.1	0.1	0	0.1	-0.1	0.5	-1.2	-1.2	2.5
	-0.8	0.1	0.2	0	0.3	-0.6	-0.8	0	0.3	0.4	0.6	0.4	-2.1	0	1.5	-0.7	-0.3	0	-2.6	1.1	1.7
	-0.8	0.1	0.2	0	0.3	-0.6	-0.9	0	0.3	-0.5	2.5	0.5	0.7	-0.8	0.4	0.4	1	-0.8	1.6	2.6	-1.3
	-0.8	0.1	0.2	0	0.3	-0.6	-0.9	0	0.3	-0.9	-0.4	0.8	0.1	-0.8	-1.1	0.2	0.1	0	-2.1	-0.3	1.7
	-0.8	0.2	0.2	0	0.3	-0.6	-0.9	0	0.3	0	-1.3	-0.6	1.8	0.3	1	0.2	-0.6	0.1	-2.1	1.1	-1.5
266	-0.8	0.2	0.2	0	0.3	-0.6	-0.9	0	0.3	0	0.2	-0.2	-1.7	1.1	-0.1	-0.8	0	-0.2	0.6	-0.1	2.8
	-0.8	0.2	0.2	0	0.3	-0.6	-0.9	0	0.3	0.2	0.7	0.3	0.9	0.2	-0.1	-0.7	0	-0.4	-1.3	-1.1	0.3
	-0.8	0.2	0.2	0	0.3	-0.6	-0.9	0.1	0.3	1.5	0.2	-0.2	0.6	0	3.4	0.2	0.8	0.3	3	0.2	0
	-0.8	0.2	0.2	0	0.3	-0.6	-0.8	0.1	0.3	2	0.2	-0.2	-1.3	1.5	0.1	-0.3	-0.5	-0.6	0.6	3.3	-0.5
	-0.8	0.2	0.2	0	0.3	-0.6	-0.8	0	0.3	-0.6	-0.7	-0.7	-1.1	-0.6	-0.9	0.7	-0.8	0	0.5	-3.4	-0.7
	-0.8	0.2	0.2	0	0.3	-0.6	-0.9	0	0.3	1.3	1.5	0.6	0	-0.8	-2.2	0	-0.3	-0.4	-0.2	-0.8	1.8
267	-0.8	0.2	0.2	0	0.3	-0.6	-0.9	0	0.3	-1.1	0.3	-1.7	0.2	-0.3	-1.2	0.3	0.2	0.1	-1.7	-0.1	2
	-0.8	0.2	0.2	0	0.3	-0.6	-0.9	0	0.3	1.8	0.8	-1.2	-0.2	0.9	-0.1	0.1	0.1	0.4	-2.8	-1.7	0.7
	-0.8	0.2	0.2	0	0.3	-0.6	-0.8	0	0.3	-0.2	-1	-1.6	1.8	0.1	-0.3	0	-0.1	0.3	-1.3	-0.2	0.5
	-0.8	0.2	0.2	0	0.3	-0.6	-0.8	0.1	0.3	-0.6	-1.2	0.5	-0.7	0.3	1.3	0.5	-0.2	-0.1	-0.1	-0.3	3.3
	-0.8	0.2	0.2	0	0.3	-0.6	-0.9	0.1	0.3	-2.3	1.4	0.9	0.1	1.9	-0.9	-0.5	-1.1	-0.8	0	-1.4	1.3
	-0.8	0.2	0.2	0	0.3	-0.6	-0.8	0.1	0.3	3	-1.1	-1.4	-0.3	0.1	0	1	0.2	-0.7	0.1	0.6	1.5
268	-0.8	0.2	0.2	0	0.3	-0.6	-0.8	0.1	0.3	0.4	0.2	-0.5	0	-1.2	-0.3	-0.4	-0.1	-0.5	0.4	0.6	-0.5
	-0.8	0.2	0.2	0	0.3	-0.6	-0.8	0.1	0.3	-0.5	-1.5	0.2	0.1	0.5	-0.3	0	-0.1	-0.1	-1.2	-0.2	-0.9
	-0.8	0	0.3	0	0.3	-0.6	-0.8	0.1	0.3	1.1	-0.3	-2.2	-0.7	0.9	-0.2	-1.5	0.3	-0.2	-0.3	-2.9	-0.9
	-0.9	0	0.4	0	0.3	-0.6	-0.8	0.1	0.3	-1.9	0.5	-2	-1.4	-1	0.4	-0.6	0	0.4	0.2	0.4	1.4
	-0.8	0	0.3	0	0.3	-0.6	-0.8	0.1	0.3	1.5	0	2.1	-0.5	-1.6	-0.6	0.9	0	-0.2	-2.5	-1.9	3.1
	-0.9	0.1	0.2	0	0.3	-0.6	-0.8	0.1	0.3	0.3	1.5	-0.2	0.6	-1.1	0.6	-0.1	-0.3	0.2	-0.5	0.5	2.5
269	-0.8	0.2	0.2	0	0.3	-0.6	-0.8	0.1	0.3	-1	0.3	0.4	-0.6	-0.9	-1.1	0.4	-0.5	0	0.3	-0.5	0.3
	-0.8	0.2	0.2	0	0.3	-0.6	-0.8	0.1	0.3	-1.3	0.7	-0.3	-0.4	0.3	0.1	-0.1	-0.3	0.3	-0.1	-0.6	1.9
	-0.8	0.2	0.2	0	0.3	-0.6	-0.8	0.1	0.3	0.5	-0.7	-0.9	1.2	1.3	-2.1	-0.1	-0.6	0.5	2.3	0.8	-0.7
	-0.8	-0.2	0.3	0	0.3	-0.6	-0.8	0	0.3	-2.1	0.9	0.4	-1.4	0.1	-0.2	0.7	-0.4	0.4	-1.4	-1.6	-1.3
	-0.8	0.1	0.3	0	0.3	-0.6	-0.8	0	0.3	-1.9	-0.7	-0.7	1.8	1.9	-1.2	0	0.1	-0.1	-0.5	-3	1.3
	-0.9	0.1	0.3	0	0.3	-0.6	-0.8	0	0.3	-0.2	-0.6	-2.1	0	0	0.1	-0.2	1.1	-0.6	-1.1	-1.4	0.5
270	-0.8	0.1	0.3	0	0.3	-0.6	-0.8	0	0.3	0.4	1.1	-0.1	0	1.3	0.5	-0.5	0	-0.3	1	2.8	0.6
	-0.8	0.1	0.3	0	0.3	-0.6	-0.8	0	0.3	-0.7	1.3	-1.3	0.5	-1	2.2	-0.3	-0.5	-0.5	1.5	0.7	0.9
	-0.9	0.1	0.3	0	0.3	-0.6	-0.8	0	0.3	1.2	-1.2	-0.3	0.6	0.2	-1.4	-0.1	-0.1	-0.9	-0.3	-2	0.1
	-0.8	0.1	0.3	0	0.3	-0.6	-0.8	0	0.3	-1.3	-1.1	-1.1	1.6	-1.7	-0.1	-0.1	-0.6	-0.1	-1.4	-1.4	-1.8
	-0.9	0.1	0.3	0	0.3	-0.6	-0.8	0.1	0.3	-1.2	0.5	0.4	0.6	0	0.6	-0.6	0.3	0.1	0.5	2.3	-1.2
	-0.9	0.1	0.3	0	0.3	-0.6	-0.8	0.1	0.3	-0.7	0	0.9	-0.2	-1.2	-0.3	0	0.3	0.2	2	-0.4	1.8
271	-0.8	0.1	0.3	0	0.3	-0.6	-0.8	0.1	0.3	0.5	-0.9	-1.7	-0.6	-1.6	0.1	0.1	0.1	-0.6	1.5	1.3	-0.5
	-0.8	0.1	0.3	0	0.3	-0.6	-0.8	0.1	0.3	-0.9	0.4	0.8	0.7	1	0.4	-0.9	0.1	0.8	0.5	-1.1	-3.5
	-0.8	0.1	0.3	0	0.3	-0.6	-0.8	0.1	0.3	-0.7	-0.8	0.4	0.5	1.2	-1.1	0.9	-0.1	0.7	3	-1.6	1.7
	-0.9	0.1	0.3	0	0.3	-0.6	-0.8	0.1	0.3	-1.4	-0.1	1.4	-1.1	2.6	-1.2	0.7	-0.2	0.9	-0.7	-1.6	-1.9
	-0.8	0.1	0.3	0	0.3	-0.6	-0.8	0.1	0.3	-0.5	1.7	1.3	1.6	0.5	-0.7	0	0.4	-0.5	0	0.8	-1.7
	-0.8	0.1	0.3	0	0.3	-0.6	-0.8	0	0.3	-3	0.5	0.8	-0.6	-0.9	-1	0	0.1	0.7	2.5	0.1	-0.1
272	-0.9	0.1	0.3	0	0.3	-0.6	-0.9	0	0.3	-1.2	0.7	0.1	1.9	-1.2	-0.8	-0.6	0.8	-0.1	4.4	-1.4	1.7
	-0.8	0.1	0.3	0	0.3	-0.6	-0.8	0	0.3	-0.7	0.8	-0.5	0.8	-0.8	0.8	-0.2	-0.5	0.3	0.9	1.9	-1.2
	-0.8	0.1	0.3	0	0.3	-0.6	-0.8	0	0.3	-0.3	-0.7	0.1	1.4	1.4	-1.4	-0.5	0.4	0	-0.6	0.2	0.6
	-0.8	0.1	0.3	0	0.3	-0.6	-0.9	0	0.3	-0.2	2.3	0.9	-0.7	1	1.4	-0.2	0.1	0.1	1.4	-1.4	-1.8
	-0.8	0.1	0.3	0	0.3	-0.6	-0.8	0	0.3	0.6	-1.5	-0.5	2.5	-1.2	1.5	-0.2	0.3	-0.3	2.4	-0.1	0.7
	-0.8	0.1	0.3	0	0.3	-0.6	-0.8	0	0.3	0.1	0.9	0.8	0.3	-0.3	-0.5	0.2	0.5	-0.6	-1	0.1	-0.4
273	-0.8	0.1	0.3	0	0.3	-0.6	-0.9	0	0.3	-1.3	0.7	-0.7	0.6	-0.4	-0.5	-0.8	0	0.3	-4.3	1.1	-2
	-0.8	0.1	0.3	0	0.3	-0.6	-0.9	0	0.3	-0.1	-1.7	-0.8	1.9	-1.2	0.2	0.4	0	-0.1	-1.5	2.8	-0.2
	-0.9	0	0.2	0	0.3	-0.6	-0.8	0	0.3	-0.7	1.3	0.5	1.8	0.5	-0.6	0.1	0.1	0.4	-0.3	-0.6	1.2
	-0.8	0.1	0.2	0	0.3	-0.6	-0.8	0	0.3	-0.1	1.4	1.1	1.1	-0.3	-1.3	0.2	0.6	-0.4	-0.2	-2.2	0.1
	-0.9	0.1	0.2	0	0.3	-0.6	-0.8	0	0.3	-0.6	0.1	0.7	-1.9	-0.6	0.2	-0.1	0.3	-0.6	3.2	-0.9	0
	-0.9	0	0.2	0	0.3	-0.6	-0.9	0	0.3	-1.8	0.8	-0.7	0.5	-1.8	-1.5	0.6	-0.2	-0.2	2.6	-0.6	-1.8
274	-0.9	0	0.2	0	0.3	-0.6	-0.8	0	0.3	2.3	-0.2	1.5	1.6	0.2	1.4	0	-0.4	-0.2	0.1	-0.5	0.3
	-0.9	0.1	0.2	0	0.3	-0.6	-0.9	0	0.3	0.4	0.5	-0.5	-1	-0.3	1	0.1	-0.8	-1	0.4	1.3	-0.1
	-0.8	0.1	0.3	0	0.3	-0.6	-0.8	0	0.3	-0.4	2.4	-1.2	-1.8	-0.9	1	0.3	-0.4	-0.5	-2.1	-0.9	1
	-0.8	0.1	0.3	0	0.3	-0.6	-0.9	0	0.3	0.1	-0.7	-0.1	0.3	0.7	0.4	0.1	0	0.1	1.1	-3.1	-0.2
	-0.8	0.1	0.3	0	0.3	-0.6	-0.8	0	0.3	0.9	0.7	0	-0.2	0.9	0.5	-0.5	1.1	0.1	1.3	-1.4	3.3
	-0.8	0.1	0.3	0	0.3	-0.6	-0.8	0	0.3	-0.7	-0.2	-1.7	-0.2	-2.1	0.6	0.4	-0.2	-0.6	4.1	-1.3	0.6
275	-0.8	0.1	0.3	0	0.3	-0.6	-0.8	0	0.3	-1.1	-1.5	0	0	1.2	-1.6	0.2	-0.2	0.3	1.4	1	-1.4
	-0.8	0.1	0.3	0	0.3	-0.6	-0.8	0	0.3	0.4	0.1	-1.6	-0.9	-0.5	0.1	-0.5	-0.4	0.5	-0.7	-0.8	0.1
	-0.8	0.1	0.3	0	0.3	-0.6	-0.8	0	0.3	0	0.1	-0.3	1.4	-1.2	0.7	0	-0.2	-0.4	-1.1	3.1	1.6
	-0.8	0.1	0.3	0	0.3	-0.6	-0.8	0.1	0.3	0.8	-1.3	0.2	0.8	1.4	0.5	-0.8	-0.2	-0.8	-1	-0.7	2
	-0.8	0.1	0.3	0	0.3	-0.6	-0.8	0	0.3	0.1	-2.6	1.1	0.5	0.3	0.6	-0.3	-0.2	0.2	1	-0.1	0
	-0.8	0.1	0.3	0	0.3	-0.6	-0.9	0	0.3	1.2	0.7	1.6	-1.1	0.5	1	0	-0.6	-0.3	0.1	2	0.1
276	-0.8	0.1	0.3	0	0.3	-0.6	-0.8	0	0.3	0	-0.3	0.8	0.1	0.5	-1.8	0.5	-0.1	0.4	0.3	2.3	-1.6
	-0.8	0.1	0.3	0	0.3	-0.6	-0.8	0	0.3	0.9	-0.1	0.5	0.3	0.4	-0.6	0.2	0.3	0.5	0.6	-1	-0.5
	-0.8	0.1	0.3	0	0.3	-0.6	-0.8	0.1	0.3	0.7	1	2	0	0.8	0.9	0.3	0	0.3	-0.6	0.1	-2.8
	-0.8	0.1	0.2	0	0.3	-0.6	-0.8	0	0.3	-0.2	-1.2	-1	-0.2	-0.2	0.5	0	0.2	-0.3	0.2	-0.3	-0.1
	-0.8	0.1	0.2	0	0.3	-0.6	-0.8	0	0.3	-0.4	-0.1	0.2	1.2	-0.2	0.3	0.3	0.2	-0.5	-0.2	-1.3	-3.7
	-0.9	0.1	0.2	0	0.3	-0.6	-0.8	0	0.3	-0.4	-1.1	0.2	1.4	-0.6	-0.4	0.4	0.2	-0.5	0.1	0.7	0.3
277	-0.9	0.1	0.2	0	0.3	-0.6	-0.8	0	0.3	0.2	-1.3	-0.7	0.9	0.4	0	0.6	-0.3	-0.1	0.5	-0.7	0.8
	-0.9	0.1	0.2	0	0.3	-0.6	-0.8	0	0.3	-0.5	-0.9	-1.8	0	0.8	-1.7	-0.2	-0.5	0.6	-0.3	0	-0.3
	-0.9	0.1	0.3	0	0.3	-0.6	-0.8	0	0.3	-0.3	-0.3	0.7	-0.2	-0.2	-0.7	-0.3	0.3	0.2	-0.1	0	-0.3
	-0.8	0.1	0.3	0	0.3	-0.6	-0.8	0	0.3	2	0	1.6	-1.3	0	-0.6	-1	-0.1	0	-2.3	2	-0.7
	-0.8	0.1	0.3	0	0.3	-0.6	-0.9	0	0.3	1.4	-0.5	-1.7	-0.1	0.2	0.5	0	-0.3	0.2	-1.1	-1.7	-0.2
	-0.9	0	0.2	0	0.3	-0.6	-0.8	0	0.3	-0.8	-0.5	-0.4	-0.1	0.6	-0.5	-0.6	-0.8	-0.1	0.5	1.4	0.8
278	-0.9	0	0.2	0	0.3	-0.6	-0.8	0.1	0.3	0.1	-0.8	0.7	-1.4	-0.6	-0.7	0.3	-0.1	-0.7	1.6	-0.7	1.2
	-0.9	0	0.2	0	0.3	-0.6	-0.1	0.7	0.7	-0.5	0.3	1.6	1.4	-0.2	-0.3	-0.2	-0.1	-1	-0.1	-0.9	1.8
	-0.9	0	0.2	0	0.3	-0.6	-0.8	0	0.3	0.3	-0.8	1.5	-0.2	-1.5	-2.1	-0.1	0.2	0	-1.4	1.1	1.9
	-0.9	0	0.2	0	0.3	-0.6	-0.9	0.1	0.3	-0.2	0.9	-2.5	-1.6	1.7	-2.3	0.1	0.6	-0.2	0	0.6	0.4
	-0.9	0	0.2	0	0.3	-0.6	-0.8	0	0.3	1.2	0	1.3	1.3	-0.8	1.3	-0.1	0.7	0	-0.9	-0.5	2.4
	-0.9	0.1	0.3	0	0.3	-0.6	-0.9	0	0.3	1	-2.3	-1	-1	-0.1	0.2	0.5	0.8	-0.4	-1.2	-0.2	-0.8
279	-0.8	0.1	0.3	0	0.3	-0.6	-0.9	0	0.3	-1	0	-0.1	1.7	0.4	0.2	0.6	-0.2	0.8	1.1	-2.5	4.1
	-0.9	0.1	0.3	0	0.3	-0.6	-0.9	0	0.3	-0.1	0	0.7	-1.6	-1.2	1.9	0.2	0.3	-1.1	4.1	-0.1	-0.9
	-0.9	0.1	0.3	0	0.3	-0.6	-0.9	0	0.3	-1.1	-0.6	-1	-0.1	-0.4	-1.6	-0.3	0.3	0.5	0.5	0	0.6
	-0.8	0.1	0.3	0	0.3	-0.6	-0.9	0	0.3	0.4	1.2	-0.8	0.1	0.2	1.3	-0.4	0.7	0.1	-2.3	1.2	0.6
	-0.9	0.1	0.3	0	0.3	-0.6	-0.9	0	0.3	-0.3	0.8	0	0.3	0.6	1.5	-0.6	0.1	0.3	-0.6	-2.9	-1.2
	-0.8	0.1	0.3	0	0.3	-0.6	-0.9	0	0.3	-0.2	0.2	-1.7	-1.3	0.4	0.2	0	1.1	-0.9	0.8	-0.2	0.9
280	-0.8	0.1	0.3	0	0.3	-0.6	-0.9	0	0.3	0.3	-1	0.1	0.4	-1.1	-1.5	-0.2	-0.1	-0.4	-1.9	-0.3	0
	-0.8	0.1	0.3	0	0.3	-0.6	-0.9	0	0.3	0	0.3	-0.2	-0.6	0.2	-0.7	-0.1	0.5	-0.3	-1	1.2	-1.4
	-0.8	0.1	0.3	0	0.3	-0.6	-0.5	0.2	0	-0.9	0.1	0.9	1.9	2	-1.3	-0.1	0.2	0.3	-0.7	-0.2	-2.8
	-0.8	0.1	0.3	0	0.3	-0.6	-0.8	0	0.3	0.5	2.6	0.7	0.4	1.1	1	0.2	-0.6	0.6	-0.7	-3	0.1
	-0.8	0.1	0.3	0	0.3	-0.6	-0.8	0	0.3	-1.1	-0.7	-0.1	-0.3	-1.5	0.2	-0.4	0.3	0.6	-1	-2.2	-0.4
	-0.8	0.1	0.3	0	0.3	-0.6	-0.8	0.1	0.3	0.6	2.3	0.2	0.1	-0.9	-0.1	0.1	-0.3	0.6	0	0.7	0.6
281	-0.8	0.1	0.3	0	0.3	-0.6	-0.8	0	0.3	-1.9	1	-0.3	-2	0.4	1	-0.3	0.4	0.3	-1.3	-3.3	-1.4
	-0.8	0.1	0.3	0	0.3	-0.6	-0.8	0	0.3	0.8	0.7	1.8	-0.6	-0.5	0.3	-0.2	-0.1	0.4	-0.1	1.4	2.6
	-0.8	0.1	0.3	0	0.3	-0.6	-0.8	0	0.3	1	-1.1	-1.7	-0.1	0.5	0.3	0.5	0.1	0.9	0.7	-0.3	-0.5
	-0.8	0.1	0.3	0	0.3	-0.6	-0.8	0	0.3	-0.6	-0.8	-1.3	-0.4	0.7	-1.2	-0.1	0.8	0.1	0.3	1.8	-0.1
	-0.8	0.1	0.3	0	0.3	-0.6	-0.8	0.1	0.3	1.3	-0.1	1.5	2	-0.1	-1.9	0.3	-0.4	0.3	-0.9	1.2	-2
	-0.8	0.1	0.3	0	0.3	-0.6	-0.8	0	0.3	-1.2	-0.4	2.4	2.4	-0.9	-0.7	0.2	0.1	-0.3	-1.4	-2.7	0.1
282	-0.8	0.1	0.2	0	0.3	-0.6	-0.8	0.1	0.3	-0.7	1.2	-0.3	0.1	-0.5	1.7	-0.1	0	-0.6	-1.3	1.5	-0.4
	-0.9	0	0.2	0	0.3	-0.6	-0.8	0.1	0.3	0.8	1.4	-0.6	-0.5	0.2	-0.4	-0.1	0	0.5	-1.7	-2	0.8
	-0.9	0	0.2	0	0.3	-0.6	-0.8	0.1	0.3	1.1	-0.5	-1	-0.1	-0.1	0.5	-0.5	-0.5	-0.1	-2	1.1	1.5
	-0.9	0	0.2	0	0.3	-0.6	-0.8	0	0.3	-0.7	1	0	-1.8	-0.7	0.4	-0.4	-0.3	0.1	2.3	-0.6	0.8
	-0.9	0	0.2	0	0.3	-0.6	-0.8	0.1	0.3	-1.8	0.7	-2.4	-0.2	-0.2	-0.1	0	-0.3	-0.2	2.2	1.3	-2.8
	-0.9	0	0.2	0	0.3	-0.6	-0.8	0	0.3	0.7	-0.9	-0.7	-0.4	0.3	2.8	-0.4	-0.8	-0.2	-2.1	-1.3	1.6
283	-0.9	0	0.3	0	0.3	-0.6	-0.8	0	0.3	-1.8	0.6	-1	0.3	0.2	0.2	0.1	-0.8	0.3	1.2	0.9	-0.6
	-0.9	0.1	0.3	0	0.3	-0.6	-0.8	0.1	0.3	-2	-0.1	1.3	0.1	-0.2	1.2	-0.4	-0.7	-0.3	-2.5	-2.1	0.9
	-0.8	0.1	0.3	0	0.3	-0.6	-0.8	0	0.3	0.4	-0.3	1.5	-0.2	0.5	-1	-0.3	0.7	0.3	-0.7	3	-1.4
	-0.8	0.1	0.3	0	0.3	-0.6	-0.8	0.1	0.2	1.6	-0.8	0.4	-0.6	-0.3	2.1	0	-1.2	-0.1	1	1.2	-0.6
	-0.8	0.1	0.3	0	0.3	-0.6	-0.9	0.1	0.2	0.1	0	1.7	0.6	0.2	0.1	-1.2	0.2	-0.2	-0.6	-0.1	3.6
	-0.8	0.1	0.3	0	0.3	-0.6	-0.9	0.1	0.2	-0.4	-0.1	-0.1	1.1	2	0.7	-0.3	1.1	-0.1	1.7	0.5	0.2
284	-0.8	0.1	0.3	0	0.3	-0.6	-0.9	0.1	0.2	1.9	-0.7	-1.2	0.5	-1.6	1.1	0.3	0.1	0.2	-0.2	2.6	1.1
	-0.8	0.1	0.3	0	0.3	-0.6	-0.9	0.1	0.2	0.4	-1.7	0.1	-0.8	-0.6	0.4	-0.3	-1	1	2	-2.9	-1.4
	-0.8	0.1	0.3	0	0.3	-0.6	-0.9	0.1	0.2	-0.5	-1.1	-1.3	-0.3	-0.2	1	0	-0.3	-0.3	0.7	0.1	2.3
	-0.8	0.1	0.3	0	0.3	-0.6	-0.9	0.1	0.2	0.6	-1.2	0.2	-1.2	0.6	1	1	0	-0.8	-1	0.5	-1
	-0.9	0	0.3	0	0.3	-0.6	-0.9	0	0.2	-1	0.6	0	-0.2	-0.6	-1.9	0	0	0.4	0.4	-0.1	0
	-0.9	0	0.3	0	0.3	-0.6	-0.9	0	0.2	-1.2	-1.8	-0.3	0.2	0.6	-0.4	0.6	-0.2	-0.1	-2.9	1.9	-1
285	-0.8	0	0.3	0	0.3	-0.6	-0.8	0.1	0.2	0.2	-3.4	0.8	-1.7	-1.6	0.4	-0.6	-0.1	-0.3	1.9	1.9	-1.6
	-0.9	0	0.3	0	0.3	-0.6	-0.9	0.1	0.2	-0.2	0.8	-0.1	0.2	0.6	1.4	0.2	-0.5	-0.2	1.3	-2.9	0.6
	-0.8	0.1	0.3	0	0.3	-0.6	-0.9	0.1	0.2	-1.4	-0.4	0.3	0.2	0.4	-0.1	-0.3	0.4	0.6	-0.4	0.7	-0.3
	-0.8	0.1	0.3	0	0.3	-0.6	-0.9	0.1	0.2	0.1	1	-1.1	1.5	-0.1	1.5	0	0	-0.4	-0.2	2.1	0.1
	-0.8	0.1	0.3	0	0.3	-0.6	-0.9	0.1	0.2	1.1	1.8	0	-1.1	0.7	0.2	0.9	0.5	-0.2	0.8	0.9	-1.1
	-0.8	0.1	0.3	0	0.3	-0.6	-0.9	0.1	0.2	-1.4	1.5	1	0.1	-0.4	0	-0.5	-0.1	-0.2	-1.6	0.3	-0.3
286	-0.8	0.1	0.3	0	0.3	-0.6	-0.8	0.1	0.2	-0.7	0	-0.6	0.1	-2.5	0.6	0.1	-0.3	0.5	-1	-1.9	1.3
	-0.9	0.1	0.3	0	0.3	-0.6	-0.8	0.1	0.2	1.1	0.5	-1.6	0.3	1.5	-0.2	0.3	0.3	1.8	-0.4	-1	0.4
	-0.9	0.1	0.3	0	0.3	-0.6	-1.3	0	0.7	-0.5	-1.2	0.8	1.8	1.9	1.4	-0.3	0.5	-0.1	-1.3	0.9	0.6
	-0.8	0.1	0.3	0	0.3	-0.6	-0.8	0.1	0.2	-0.6	-1.2	0.6	0.4	-1	-0.5	-0.1	0.1	0.1	-0.4	3.1	0.1
	-0.8	0.1	0.3	0	0.3	-0.6	-0.8	0.1	0.2	-1.7	-1.2	1.2	0	-0.8	0	0.3	-0.4	0.6	1.8	-0.9	-2
	-0.8	0.1	0.3	0	0.3	-0.6	-0.8	0.1	0.2	1	-0.9	0.9	0.8	0.6	-0.7	-0.4	0.3	0.3	0.9	-1.6	-0.5
287	-0.8	0.1	0.3	0	0.3	-0.6	-0.8	0.1	0.2	-0.6	2.4	1	-0.2	-0.9	0.3	-0.6	0.4	0.6	-0.8	-1.2	0
	-0.9	0.1	0.2	0	0.3	-0.6	-0.8	0.1	0.2	-1.4	0.2	0.1	-2.1	-0.9	0.4	0.6	-0.5	0.2	1	-1.3	0.7
	-0.9	0	0.2	0	0.3	-0.6	-0.8	0.1	0.2	1.4	-0.7	0	0.6	0.3	-0.1	-0.6	1.1	1.3	0.9	-0.5	-1.8
	-0.9	0	0.2	0	0.3	-0.6	-0.8	0.1	0.2	-2	-1.4	-0.6	0.4	-1.2	0.3	-0.6	-0.7	-0.7	-1.1	-0.6	-4
	-0.8	0.1	0.3	0	0.3	-0.6	-0.6	-0.1	0.3	0	1.1	-1.1	-1	1.4	0.1	-0.2	0.8	0.8	-1	2.9	-1
	-0.9	0	0.3	0	0.3	-0.6	-0.9	0	0.3	1	-0.3	1.2	-0.4	1.3	-0.4	0.3	0.1	-0.2	0.9	-2.5	-0.7
288	-0.9	0	0.3	0	0.3	-0.6	-0.9	0.1	0.2	-0.4	-0.3	-0.6	-0.5	-0.8	0.8	0.4	0.4	-0.9	1.3	-2.1	3.2
	-0.8	0.1	0.3	0	0.3	-0.6	-0.8	0	0.3	-0.5	0.5	0.8	0.2	0.1	0.1	-0.1	0.4	0.7	0.4	-1.2	-3.8
	-0.8	0.1	0.3	0	0.3	-0.6	-0.8	0	0.3	-0.5	-0.2	-0.8	0.6	0	0.5	0.3	0.3	-0.2	0.4	-2.5	0.3
	-0.8	0	0.4	0	0.3	-0.6	-0.8	0	0.3	-1.3	-0.8	-2.6	0.6	-0.7	2.7	-0.1	-0.1	0.5	0.3	2.2	1.4
	-0.8	0	0.3	0	0.3	-0.6	-0.8	0	0.3	-0.8	1.3	-0.5	-0.2	-1.1	0.2	-0.8	0.5	-0.2	-2.7	-0.6	-0.5
	-0.8	0	0.3	0	0.3	-0.6	-0.8	0	0.3	-0.3	-0.9	-0.3	-1.4	1.5	-0.1	0.2	0.2	-0.2	1.1	0.6	1.1
289	-0.9	0	0.3	0	0.3	-0.6	-0.8	0	0.5	1.7	0.2	0.1	-0.6	-0.8	0.4	-0.5	-0.6	0.5	0.6	-3.8	0.9
	-0.9	0	0.5	0	0.3	-0.6	-0.8	0	0.5	1.5	0.5	-0.8	-2.1	0.6	2.2	0.6	-0.4	-1	1	-1.4	0.9
	-0.9	0	0.2	0	0.3	-0.6	-0.8	0	0.5	1.4	0.8	-0.1	-0.1	-0.4	-0.7	-0.1	-1	-0.3	-0.1	1.3	3.1
	-0.9	0	0.3	0	0.3	-0.6	-0.8	0	0.5	-0.2	-0.5	-1.5	0.5	0.4	2.6	-0.2	-0.8	0.2	-3.6	-0.9	-0.8
	-0.8	0	0.3	0	0.3	-0.6	-0.8	0	0.5	-0.4	0.5	1.1	-0.8	2	-1.6	-0.1	0.4	-0.5	-1	-1.9	1.1
	-0.8	0	0.3	0	0.3	-0.6	-0.8	0	0.5	0.2	-0.1	-0.9	2	0.2	0.9	1.1	-0.5	0	0	-1.7	-1.2
290	-0.8	0.1	0.3	0	0.3	-0.6	-0.8	0	0.5	0.4	-0.9	0.1	-2.5	-0.8	0.7	-0.4	-0.5	-0.7	-2.3	-0.8	0.3
	-0.8	0.1	0.3	0	0.3	-0.6	-0.8	0	0.5	-1.2	-0.7	0.6	-1	-0.3	1.7	0.4	-0.2	0.1	0.3	-1.1	-1.8
	-0.8	0.1	0.3	0	0.3	-0.6	-0.9	0.1	0.1	-0.9	0.9	0	0.9	1.2	-0.9	0.7	-0.5	0.4	-0.4	0.9	0
	-0.8	0.1	0.3	0	0.3	-0.6	-0.8	0	0.4	-0.8	0.5	-1	-0.1	-1	1.7	0	-0.7	-0.1	-0.5	0.2	1.6
	-0.8	0	0.3	0	0.3	-0.6	-0.8	0	0.4	0.7	1.2	2.2	-1.6	0.7	2.4	-0.3	-0.6	0.2	-0.6	2.3	-0.4
	-0.9	0	0.3	0	0.3	-0.6	-0.8	0	0.4	0.7	1	-0.8	1	0.6	-0.7	0.2	0.2	0.8	0	-2.1	0
291	-0.8	0	0.3	0	0.3	-0.6	-0.8	0	0.3	0.8	1	1.8	-1.1	0.7	0.4	0.6	-0.2	0	-0.2	1.4	0.6
	-0.9	0	0.3	0	0.3	-0.6	-0.8	0	0.3	0.1	0.6	0.3	0.7	-1	0.1	0.1	-0.7	-0.8	-0.9	1.1	1.3
	-0.9	0.1	0.3	0	0.3	-0.6	-0.8	0	0.4	2.1	-0.7	0.7	-0.8	-0.3	1	-0.1	-0.2	-0.3	1.1	1.1	1
	-0.9	0	0.3	0	0.3	-0.6	-0.8	0	0.4	0.4	0.1	-1.2	0.2	0.8	-1.7	0.1	-0.5	1.1	-1.2	0.1	-2.5
	-0.9	0	0.3	0	0.3	-0.6	-0.9	0.2	0.3	0.5	-0.5	0.4	0.7	1.6	-2.3	-0.1	-0.2	-0.5	-0.4	0	1.1
	-0.8	0	0.3	0	0.3	-0.6	-0.9	0.1	0.3	0.2	-1.1	-0.6	-1	0.8	2.1	-0.2	0.1	-0.8	-1.3	3.4	0.7
292	-0.9	0	0.3	0	0.3	-0.6	-0.9	0.1	0.2	0.3	-1	1.8	-0.8	0.2	1.8	0.1	0.6	-0.4	2.6	-0.5	2.2
	-0.8	0	0.3	0	0.3	-0.6	-0.8	0.1	0.2	0.8	0	1	-0.6	0	0.6	0.8	0.4	-0.3	0.2	2.1	-0.4
	-0.8	0	0.3	0	0.3	-0.6	-0.8	0.1	0.2	0.5	-0.4	-1.2	-1.2	0	-1.1	-0.4	0.3	-0.3	-0.6	-0.9	1.3
	-0.8	0	0.3	0	0.3	-0.6	-0.9	0.1	0.2	-0.3	0.5	0.8	-1.2	0.4	2.2	0.6	-0.7	-0.6	-0.3	0.7	-2.3
	-0.9	0.1	0.3	0	0.3	-0.6	-0.9	0.1	0.2	0.5	0.4	-1	0.5	-0.5	0.8	0.2	0.1	-0.7	1.8	-0.5	-0.4
	-0.8	0.1	0.3	0	0.3	-0.6	-0.9	0.1	0.2	0.9	-1.9	-2.6	-0.8	-0.2	-0.9	1	-0.3	0.6	0	2.6	0.1
293	-0.9	0.1	0.3	0	0.4	-0.6	-0.8	0.1	0.3	-1.2	-0.8	1.5	1.9	0.1	-0.1	-0.9	-1.3	0.5	0.3	-1.6	1.1
	-0.8	0.1	0.3	0	0.3	-0.6	-0.8	0	0.3	1.5	2.1	1	0.2	1.2	-0.5	0.3	0.3	0.1	-1.9	0.7	-2
	-0.8	0.1	0.3	0	0.3	-0.6	-0.9	0	0.3	-0.4	-0.8	-1.1	-0.2	-0.5	-0.9	0.3	0.2	-0.9	0.4	-0.2	-0.3
	-0.8	0.1	0.3	0	0.3	-0.6	-0.9	0	0.3	1.9	-1.4	0.5	0.6	1.7	0.1	-0.3	0.3	0.3	2.4	3.8	1.1
	-0.8	0.1	0.2	0	0.3	-0.6	-0.9	0.1	0.3	0.7	-0.9	0.3	0.6	0.3	0.9	0.4	-0.2	-0.7	-0.6	0.2	-2.4
	-0.8	0.1	0.3	0	0.3	-0.6	-0.9	0.1	0.3	0.9	-1.9	-1.1	-0.5	0	-0.3	0.4	-0.4	-0.5	-0.8	1.8	1.5
294	-0.9	0	0.2	0	0.3	-0.7	-0.8	0	0.3	-0.7	-3.9	-0.9	0.7	-0.7	-0.9	0	0.1	0.1	-1.6	-1	0.8
	-0.9	0	0.3	-0.2	0.3	-0.6	-0.9	0	0.3	0.8	1	0.2	1.2	-1	-2.5	0.2	0.2	0.5	0.9	0.2	-1.3
	-0.8	0	0.3	-0.1	0.1	-0.7	-0.9	0.1	0.3	1.2	-2.4	0.3	0.9	-0.4	-2.2	0.1	0.3	0.6	-1	-0.1	-2.2
	-0.9	0	0.3	-0.1	0.1	-0.7	-0.9	0.1	0.3	0.6	0	0.4	0.3	-2	2.3	0.6	0.2	-0.4	-0.3	-1.4	1.7
	-0.9	0	0.3	-0.1	0	-0.7	-0.9	0.1	0.3	0.6	1.9	-0.5	0.8	0.8	-0.2	0.3	0.2	-0.2	0.6	1.8	-1.1
	-0.9	0	0.3	-0.1	0	-0.7	-0.9	0.1	0.3	-0.2	0.4	-0.6	-0.7	1	-1.5	0.7	0.4	0.1	-0.9	0.9	-2.2
295	-0.9	0	0.3	-0.1	0	-0.7	-0.9	0.1	0.3	-1	-2.8	0.4	-0.7	1.1	-0.1	-0.1	0.3	-0.4	1	2.8	-1
	-0.9	0	0.3	-0.1	0	-0.7	-0.8	0.1	0.3	-0.9	0	0.4	-0.2	-1	-0.1	-0.7	0.1	-0.6	-2.8	-0.5	3
	-0.9	0.1	0.3	-0.1	0	-0.7	-0.8	0.1	0.2	-0.6	1	1	-0.1	0.4	0	0.1	0.4	0.7	0.4	1.3	1.5
	-0.8	0.1	0.3	-0.1	0	-0.7	-0.9	0.1	0.2	-1.5	0	0.2	0.7	2.3	-0.2	-0.2	0.5	-0.1	3.5	-1.2	0.9
	-0.8	0	0.3	-0.1	0	-0.7	-0.8	0.1	0.2	-2.7	0.4	-1.1	-2.3	3	-1.2	0.1	0.7	0.4	-2	-1.9	-1.5
	-0.9	0	0.3	-0.1	0	-0.7	-0.8	0.1	0.2	-0.2	0.1	-1.5	0	0.7	0.3	0	-0.3	0.1	1	1.8	-3.5
296	-0.9	0	0.3	-0.1	0	-0.7	-0.8	0.1	0.2	0.7	-0.3	-1.2	-1.3	0.1	-0.2	0.6	-0.9	0	2	-2.4	0.9
	-0.9	0	0.3	-0.1	0	-0.7	-0.8	0.1	0.3	1.4	-0.7	0.5	-2.1	0.8	-0.6	-0.4	0.3	-0.4	0.3	-1.7	0.7
	-0.8	0	0.3	-0.1	0	-0.7	-0.8	0.1	0.3	-0.8	-0.2	1.1	1.7	-1.7	0.7	-0.5	0.5	-0.3	-2.1	2.5	-0.6
	-0.8	0.1	0.3	-0.1	0	-0.7	-0.8	0.1	0.3	-0.3	0.1	-0.8	0.4	0.3	1.3	0.3	-0.6	-0.3	0.4	0.7	0.8
	-0.9	0.1	0.3	-0.1	0	-0.7	-0.8	0.1	0.3	0	-0.2	-0.4	-1	0.4	-1.1	-0.6	0.7	-0.6	2.2	0.6	-0.7
	-0.8	0.1	0.3	-0.1	0	-0.7	-0.9	0.1	0.3	0.2	0.8	0.6	1.3	0.7	-1.5	0.8	-0.1	-0.6	-1.6	1.1	0.1
297	-0.8	0.1	0.3	-0.1	0	-0.7	-0.8	0	0.3	-0.7	-0.1	0.7	1.8	1	-0.3	0.6	0.8	-0.3	1.7	0.8	1.2
	-0.8	0.1	0.3	-0.1	0	-0.7	-0.8	0	0.3	0.6	-1.1	0.7	2.2	0.4	1.6	1.3	0.5	0.3	-2.8	-1.2	1.5
	-0.8	0.1	0.3	-0.1	0	-0.7	-0.8	0	0.3	0.1	-0.2	1.4	0.4	-0.9	-0.4	-0.2	0.7	0	-1.5	-2.4	-1
	-0.8	0.1	0.3	-0.1	0	-0.7	-0.8	0	0.3	0.6	-0.8	0.3	0.6	0	1.5	-0.3	-0.8	-0.2	0.7	-0.7	1
	-0.8	0.1	0.3	-0.1	0	-0.7	-0.9	0	0.3	1.3	-0.1	0.6	1.7	-0.9	1	0.2	1.2	0.7	0.6	-1.3	2.2
	-0.8	0.1	0.3	-0.1	0	-0.7	-0.9	0	0.3	-1.1	-0.2	-1.7	-2.3	0.3	0.3	0.9	0.7	0.1	-0.3	4	-0.4
298	-0.8	0.1	0.3	-0.1	0	-0.7	-0.9	0	0.3	0	0.1	-0.3	-0.6	0.1	-0.1	0.2	0.6	-0.4	1.8	-1.9	-0.4
	-0.8	0.1	0.3	-0.1	0	-0.7	-0.9	0	0.3	-0.6	-1.1	-0.6	-0.6	-0.2	-0.5	0	-0.6	0	-0.2	0.8	1.7
	-0.8	0.1	0.3	-0.1	0	-0.7	-0.9	0	0.3	0.9	1.4	-0.6	-0.8	1.7	-1.2	0	-0.1	0.4	2.3	-1.2	1.1
	-0.8	0	0.3	-0.1	0	-0.7	-0.9	0	0.3	1.8	0.2	-1.5	0.7	-0.2	-1	0.2	-0.6	0.3	1.5	-2.1	-0.8
	-0.8	0	0.3	-0.1	0	-0.7	-0.9	0	0.3	-0.4	0.8	0.5	-1	-0.9	0.3	0.3	-0.4	-0.8	-3.4	-1.2	-0.2
	-0.8	0	0.3	-0.1	0	-0.7	-0.9	0	0.2	1	-0.8	-1	1	1.7	-0.5	0	0.3	-0.5	0.2	2	1.3
299	-0.8	0	0.3	-0.1	0	-0.7	-0.9	0	0.3	-1.1	0.6	1	-0.5	1	0.3	0.6	-0.4	0	-1.4	-1.1	0.5
	-0.8	0	0.3	-0.1	0	-0.7	-0.9	0	0.2	-0.8	0	1.4	0.9	0.5	0.8	0.4	0.2	0.5	-0.5	-0.6	-0.4
	-0.8	0	0.3	-0.1	0	-0.7	-0.9	0	0.2	-0.4	1.2	-0.8	-0.2	-0.9	0.8	0.9	-0.5	-0.5	0.2	0.4	0.6
	-0.8	0	0.3	-0.1	0	-0.7	-0.9	0	0.2	-0.4	-0.3	-1.6	0.5	1.4	1.1	-1	0.3	0.1	0.4	1.5	-1.1
	-0.8	0.1	0.3	-0.1	0	-0.7	-0.9	0	0.3	0.8	-0.5	1.8	-0.9	-0.8	0.9	0.1	0.1	0.2	3.8	-2.7	0.7
	-0.8	0.1	0.3	-0.1	0	-0.7	-0.9	0	0.3	-1.4	0	0	-1.1	-1.1	0	0.5	1.3	0.3	0.9	0.9	-3.1
300	-0.8	0.1	0.3	-0.1	0	-0.7	-0.9	0	0.3	0	-0.2	0	-0.9	0.3	2.5	-0.6	0.2	-1	2.7	0.1	1
	-0.8	0.1	0.3	-0.1	0	-0.7	-0.9	0	0.3	1.3	-0.6	0.5	1.5	-0.2	0.2	-0.9	0.4	0.3	-4.8	-2	-2.4
	-0.8	0.1	0.3	-0.1	0	-0.7	-0.8	0	0.3	-1.8	-0.4	-1.1	0.5	1.8	1	-0.4	0.1	0.2	0.6	2.3	-3.4
	-0.8	0.1	0.3	-0.1	0	-0.7	-0.9	0	0.3	-1.2	-0.3	-0.5	0.5	0.3	0.2	-0.8	-0.1	-0.1	-1.1	-0.1	0.3
	-0.8	0.1	0.3	-0.1	0	-0.7	-0.8	0	0.3	0	-0.2	0.5	0.1	-1	-0.9	0.3	-0.3	0.2	0.1	-2	-0.5
	-0.8	0	0.3	-0.1	0	-0.7	-0.9	0	0.3	0.6	1.9	0.7	-0.5	-0.6	-1.2	-1.1	0.2	0.6	1.2	1.5	3
301	-0.9	0	0.3	-0.1	0	-0.7	-0.9	0	0.3	1.3	0.2	-0.8	0	1.3	2	0.1	-0.6	0.6	1.1	-2.5	-1.9
	-0.8	0	0.3	-0.1	0	-0.7	-0.9	0	0.3	-0.4	-0.1	1.4	0.6	-0.7	-0.4	-0.6	-0.4	1.1	1.9	-1	-0.8
	-0.8	0	0.3	-0.1	0	-0.7	-0.9	0	0.3	0.7	1.6	-0.9	-0.3	1	1.5	-0.1	-0.5	0.7	-1.1	1.8	-0.5
	-0.9	0	0.3	-0.1	0	-0.7	-0.8	0	0.3	-0.2	0	-0.8	0.1	0.1	-0.4	-0.1	0.2	0.5	1.3	0.6	0.1
	-0.8	0	0.3	-0.1	0	-0.7	-0.8	0	0.3	-0.1	0.3	0.5	1	0.3	0.2	0.1	-0.1	0.7	-0.4	0.1	0.2
	-0.8	0	0.3	-0.1	0	-0.7	-0.8	0.1	0.3	0.5	1.2	0.5	-1.8	0.2	-1.4	0.1	-0.6	-0.1	-0.5	-1.5	-0.3
302	-0.9	0	0.3	-0.1	0	-0.7	-0.9	0.1	0.2	0	-1.4	0	1.1	-1.6	0.1	0.9	0.3	0	0.2	1.1	-1.8
	-0.9	0	0.3	-0.1	0	-0.7	-0.6	0	0.4	0.9	-0.8	-0.8	-1	-0.5	0	0.4	-0.3	0.8	4.4	0.9	0.9
	-0.8	0	0.3	-0.1	0	-0.7	-0.8	0.1	0.3	-0.2	1.2	0.3	-0.6	0.1	-0.9	0.6	0.6	0.3	-1.1	1.2	-1.2
	-0.8	0	0.3	-0.1	0	-0.7	-0.8	0	0.3	1.1	0.1	1	2.9	-0.8	-1.7	0.5	-0.2	-0.2	-0.6	-2.3	-1.7
	-0.8	0	0.3	-0.1	0	-0.7	-0.9	0	0.2	0.3	0.4	0.5	-1.1	0.2	2.7	-0.4	0	1	0.5	3.7	0.3
	-0.9	0	0.3	-0.1	0	-0.7	-0.9	0	0.3	1.3	-0.4	0.8	-0.5	0.2	-0.9	0.2	0.1	0.2	-2.5	-0.3	-0.8
303	-0.8	0	0.3	-0.1	0	-0.7	-0.9	0	0.3	-0.9	0.1	-1.2	0.8	-1.8	1	0.5	0.1	-0.3	0.8	-2.8	1.3
	-0.9	0	0.3	-0.1	0	-0.7	-0.9	0	0.3	0.7	0.6	-1.9	-0.2	0.2	1.9	0	0.1	-0.7	-0.3	-1.5	-0.9
	-0.8	0	0.3	-0.1	0	-0.7	-0.9	0	0.3	0.1	-1.2	-1	0.9	1.3	-0.6	0.2	0.7	0.3	1	-0.4	-0.8
	-0.9	0	0.3	-0.1	0	-0.7	-0.8	0	0.3	1	0.1	-0.1	0.3	1.1	-0.3	0.5	-0.3	0.4	1.6	-2.7	-0.8
	-0.8	0	0.3	-0.1	0	-0.7	-0.8	0.1	0.3	-1.6	-1.7	-0.7	-1.2	-0.1	-1.5	0.4	-0.8	0.1	-1.5	-1.9	-1.9
	-0.8	0	0.3	-0.1	0	-0.7	-1	0.2	0.3	-1	-0.4	-1.5	0.3	-0.8	-0.5	0	-0.3	-1.1	-0.2	1.5	-1
304	-0.8	0	0.3	-0.1	0	-0.7	-0.7	0.7	0.3	2.4	0	1.3	-0.9	0.7	1.6	0	-0.3	0.8	-1.1	2.6	-1.2
	-0.8	0	0.3	-0.1	0	-0.7	-0.6	0.5	0.1	0.4	-1	-0.5	-1.4	-0.2	-1.3	-0.3	-0.1	-0.1	0.1	-1.8	-0.4
	-0.8	0	0.3	-0.1	0	-0.7	-0.8	0.3	0.3	1.3	-1.5	-0.1	-1.8	0.9	-2.1	-0.5	0.4	-0.3	0.8	0.5	-0.5
	-0.8	0.1	0.3	-0.1	0	-0.7	-0.6	0.6	0.1	0.2	0.3	0.3	0.8	-1.5	0.2	0	-0.7	-0.3	-0.1	-1.1	-0.5
	-0.8	0	0.3	-0.1	0	-0.7	-0.7	0.5	0.2	0.4	0.6	0.5	-1	-1.4	-2.2	0.2	0.5	0.2	-0.6	1.2	0.1
	-0.9	0	0.3	-0.1	0	-0.7	-0.9	0.2	0.2	0	-0.4	1.7	1.9	1	0.1	0.6	0.8	0.6	0.8	-0.9	-0.6
305	-0.8	0	0.3	-0.1	0	-0.7	-0.8	0	0.3	0.7	-0.9	0.4				-0.1	-0.2	-0.1	-0.6	-3	-1.6
	-0.8	0	0.3	-0.1	0	-0.7	-0.8	0	0.3	-0.9	-0.8	-1.8				0	-0.4	-0.5	2.4	-2	0.6
	-0.8	0.1	0.3	-0.1	0	-0.7	-0.8	0	0.3	-1.8	-0.9	0.7				0	-0.3	0.1	0.3	0.1	1.4
	-0.8	0	0.3	-0.1	0	-0.7	-0.9	0	0.3	0.7	-1.4	0.6				-0.2	0.4	0.2	1.8	-0.1	0
	-0.8	0	0.3	-0.1	0	-0.7	-0.9	0	0.3	-1.1	0.1	0.3				-0.8	-0.7	0.1	0.8	-0.9	-3.1
	-0.8	0	0.3	-0.1	0	-0.7	-0.9	0	0.3	0.8	0.1	-0.6				0.1	0	0.6	1.2	-1.9	1
306	-0.8	0	0.3	-0.1	0	-0.7	-0.9	0	0.3	-0.9	-1.7	-1.8				0	0.9	0.5	-0.5	3.8	2.5
	-0.8	0	0.3	-0.1	0	-0.7	-0.9	0	0.3	-0.9	0.2	2.4				0.4	0	0.1	0.4	0.4	-0.8
	-0.8	0	0.3	-0.1	0	-0.7	-0.9	0	0.3	-0.9	-0.6	0.1				0.6	-1	-0.2	-0.2	0.8	-2.4
	-0.8	0	0.3	-0.1	0	-0.7	-0.9	0	0.3	0.1	1.4	-1.7				1	0.6	-0.5	1.1	-2.5	2.6
	-0.9	0	0.3	-0.1	0	-0.7	-0.9	0	0.3	-2.4	-0.5	0.1				-0.1	-0.5	-0.3	-0.2	-1.8	-1.4
	-0.8	0	0.3	-0.1	0	-0.7	-0.9	0	0.3	1	1.3	1.2				0.4	1	0.4	0.6	-0.8	0.5
307	-0.8	0.1	0.3	-0.1	0	-0.7	-0.8	0	0.3	-1.9	1.6	-0.3				-0.3	-0.4	-0.3	-2.4	0.2	1.1
	-0.1	0.7	0.7	-0.1	0	-0.7	-0.9	0	0.3	-0.4	2.4	-0.4				0.7	-0.1	0.4	-0.3	0.1	-1.5
	-0.8	0	0.3	-0.1	0	-0.7	-0.9	0.1	0.2	1.4	0.1	-1.3				0.5	0.7	0.6	3.2	-3	0.9
	-0.9	0.1	0.3	-0.1	0	-0.7	-0.9	0	0.2	0.6	-0.2	0.3				-0.5	-0.1	0.6	-2.7	-0.3	0.7
	-0.8	0	0.3	-0.1	0	-0.7	-0.9	0	0.2	2	-0.9	0				-0.4	0.4	0.3	0.7	-2.7	-0.8
	-1	0	0.1	-0.1	0	-0.7	-0.9	0	0.2	0.5	-0.3	0.6				0	-0.1	-0.7	1.8	1.6	-1.5
308	-0.9	0	0.2	-0.1	0	-0.7	-0.9	0	0.2	-3.7	-0.2	1				-0.2	0.4	0.7	0.5	2	0.2
	-0.9	0	0.3	-0.1	0	-0.7	-0.8	0	0.2	-0.8	0.1	-0.9				0	0	-0.4	-0.4	3.5	0.4
	-0.8	0	0.3	-0.1	0	-0.7	-0.9	0	0.2	1.1	-1.4	0.4				0.7	0.7	0.5	-2	-2.1	2.5
	-0.8	-0.1	0.3	-0.1	0	-0.7	-0.9	0	0.2	0	1.8	-0.6				0	0.8	0.2	1.5	0.4	-0.3
	-0.8	-0.1	0.3	-0.1	0	-0.7	-0.9	0	0.2	-0.8	-0.4	-1.4				-0.4	-0.1	0.8	0.9	-0.6	0.5
	-0.8	-0.1	0.3	-0.1	0	-0.7	-0.9	0	0.2	2.2	2	-0.5				-0.1	-0.1	-0.4	1.6	2.2	-0.5
309	-0.8	-0.1	0.3	-0.1	0	-0.7	-0.9	0	0.2	-0.1	-0.3	-1.1				0.7	-0.5	0.2	-0.4	-1	2.6
	-0.8	-0.1	0.3	-0.1	0	-0.7	-0.9	0	0.2	-0.5	-0.4	-1.9				-0.1	0	0.2	1.5	-1.2	0.7
	-0.8	-0.1	0.3	-0.1	0	-0.7	-0.9	0	0.2	-1.1	1.2	1.3				-0.7	-1	0.1	1.7	-1.2	1.5
	-0.8	-0.1	0.3	-0.1	0	-0.7	-0.9	0	0.3	0.8	0.4	0.6				-0.3	-0.1	-0.6	-1.3	-0.2	-1.6
	-0.8	-0.1	0.3	-0.1	0	-0.7	-0.9	0	0.3	0	0.9	2.1				1.1	-0.1	0.5	0.8	1.5	0.7
	-0.8	-0.1	0.3	-0.1	0	-0.7	-0.9	0	0.3	0.1	-0.1	0.9				0	0.4	0.1	0.4	-0.5	2.8
310	-0.8	-0.1	0.3	-0.1	0	-0.7	-0.9	0	0.3	0.3	0.3	0.5				0	-0.3	-0.3	0.9	2.6	2.2
	-0.8	-0.1	0.3	-0.1	0	-0.7	-0.9	0	0.3	-0.1	0.3	-0.7				-0.3	0.1	-0.4	1.3	-0.9	-1.7
	-0.8	0	0.3	-0.1	0	-0.7	-0.9	0	0.3	-1.2	1.7	-0.2				-0.3	-0.2	0	2.5	-0.1	0.9
	-0.8	0	0.3	-0.1	0	-0.7	-0.9	0	0.2	-0.1	2	-2.3				-0.8	-0.4	0.2	2.5	1.4	-1.5
	-0.8	0	0.3	-0.1	0	-0.7	-0.9	0	0.3	0.5	-0.7	0.2				-0.5	0.4	-0.4	-0.5	0.2	0.9
	-0.8	0	0.3	-0.1	0	-0.7	-0.9	0	0.3	0.6	1	-0.3				0	-0.4	-0.4	1.5	1.1	-1.7
311	-0.8	0	0.3	-0.1	0	-0.7	-0.9	0	0.3	0.8	0.4	-1.5				-1	0	-0.7	1.7	1	-1.1
	-0.8	0	0.3	-0.1	0	-0.7	-0.9	0	0.3	1.2	1.8	0				0.6	0.3	0.1	-0.7	-1.8	0.7
	-0.8	0	0.3	-0.1	0	-0.7	-0.9	0.1	0.1	1	0.2	-2.1				0.2	-0.3	0	-0.1	-0.4	-0.1
	-0.8	0	0.3	-0.1	0	-0.7	-0.9	0	0.2	0.4	-0.6	-1.2				-0.1	-0.9	-0.4	-1.6	0.4	1
	-0.8	0	0.3	-0.1	0	-0.7	-0.9	-0.1	0.3	0.1	0.5	-0.7				0	-0.4	-1.1	1.6	-0.2	0.3
	-0.8	0	0.3	-0.1	0	-0.7	-0.9	0.1	0.2	-0.8	1.2	2.1				0	-0.2	-0.5	-2.1	0.5	0.6
312	-0.8	0	0.3	-0.1	0	-0.7	-0.9	0	0.2	-0.7	0	1.3				1.2	0.3	0.6	-1.5	0.9	0.1
	-0.8	-0.1	0.3	-0.1	0	-0.7	-0.9	0.1	0.2	-0.4	-1.3	0.5				-0.4	0.7	-0.2	0.6	1.6	2.1
	-0.8	-0.1	0.3	-0.1	0	-0.7	-0.9	0	0.2	0.4	1	-0.7				-0.3	0.9	-0.3	0	-1.4	-0.6
	-0.8	-0.1	0.3	-0.1	0	-0.7	-0.9	0	0.2	0.7	0.1	1.2				-0.5	0.3	0.7	-1.9	1.6	1.8
	-0.8	-0.1	0.3	-0.1	0	-0.7	-0.9	0	0.2	0.8	-0.3	-0.4				-1.4	-0.8	0.3	0.1	-1	1.7
	-0.8	-0.1	0.3	-0.1	0	-0.7	-0.9	0	0.2	0.4	-0.5	0.4				0.2	-0.1	0.9	-2.6	-0.7	0.4
313	-0.8	-0.1	0.4	-0.1	0	-0.7	-0.9	0	0.2	0.8	0.2	0.6				0.9	1	-0.1	-0.9	0.3	-2
	-0.8	-0.1	0.3	-0.1	0	-0.7	-0.9	0	0.2	1.6	-0.9	1				-0.4	0.7	-0.7	1.8	0.8	0.2
	-0.8	-0.1	0.3	-0.1	0	-0.7	-0.9	0	0.2	0.3	0	-1.3				-1.1	-0.1	-1	-0.9	2.1	-2.8
	-0.8	-0.1	0.3	-0.1	0	-0.7	-0.9	0	0.2	1.5	1.4	-0.3				0.8	0	-0.1	1.1	2.4	1.5
	-0.8	0	0.3	-0.1	0	-0.7	-0.9	0	0.2	0.6	-0.7	0.5				-1.3	0.6	0.1	-1.8	0.5	0.7
	-0.8	0	0.3	-0.1	0	-0.7	-0.8	0	0.2	0.6	0.8	-0.9				-0.1	0.6	-0.9	1.5	-3.1	-0.9
314	-0.8	-0.1	0.3	-0.1	0	-0.7	-0.9	0	0.2	-0.8	-0.9	-0.5				0.2	0.3	0.1	2.5	-0.1	-0.2
	-0.8	-0.1	0.3	-0.1	0	-0.7	-0.9	0	0.2	0.4	-0.9	-1.3				-0.7	-0.5	0	1.9	1.3	-2.3
	-0.8	-0.1	0.3	-0.1	0	-0.7	-0.9	0	0.2	0.6	1.4	-1.5				0.7	-0.4	-0.3	-1.8	-0.3	0.4
	-0.8	-0.1	0.3	-0.1	0	-0.7	-0.9	0	0.2	-1.7	0	1.2				-0.5	-0.6	-0.5	1.9	1.5	1.5
	-0.8	-0.1	0.3	-0.1	0	-0.7	-0.8	0	0.2	-0.6	-1.4	-0.4				0	0.8	0.1	1.5	1.7	0.1
	-0.8	-0.1	0.3	-0.1	0	-0.7	-0.9	0	0.2	0.2	-0.9	-1				-0.6	0	-0.2	0.4	-0.5	1.8
315	-0.8	-0.1	0.3	-0.1	0	-0.7	-0.9	0	0.2	0.1	-0.6	-2.2				0.1	0.5	-0.1	-1.4	-3.8	-1.9
	-0.8	-0.1	0.3	-0.1	0	-0.7	-0.9	0.1	0.2	0.7	0.5	0				0.2	0.9	0.1	1.4	-0.1	0.2
	-0.8	-0.1	0.3	-0.1	0	-0.7	-0.9	0	0.2	-0.2	0.5	0.6				0.1	1.3	0.2	0.5	3.8	-2.5
	-0.8	0	0.3	-0.1	0	-0.7	-0.9	0	0.2	-1.1	0.8	-0.2				0.3	0.4	-0.6	-1.8	-1	2.2
	-0.8	-0.1	0.3	-0.1	0	-0.7	-0.9	0	0.2	0.3	-0.2	0.1				0.7	-0.4	-0.5	4.4	0.9	-0.4
	-0.8	-0.1	0.3	-0.1	0	-0.7	-0.9	0	0.2	0.6	-0.5	0				-0.4	0.2	-0.4	1.1	1.3	-2.9
316	-0.8	-0.1	0.3	-0.1	0	-0.7	-0.9	0	0.2	-2.1	0	-0.1				-0.5	-0.2	0.3	-1.5	-0.3	-0.1
	-0.8	-0.1	0.3	-0.1	0	-0.7	-0.9	0	0.2	0	1.1	-0.5				0.5	-0.1	0.5	1.8	0.8	-0.6
	-0.8	-0.1	0.3	-0.1	0	-0.7	-0.9	0	0.2	0	0	-0.2				0.1	-0.3	-0.4	-2	-1.1	1.1
	-0.8	-0.1	0.3	-0.1	0	-0.7	-0.9	0	0.2	-0.6	0.5	-0.3				-0.9	-0.6	-0.7	1.2	-1.9	-2.3
	-0.8	-0.1	0.3	-0.1	0	-0.7	-0.9	0	0.2	-0.6	-1.5	0.3				0.4	0	-0.6	0.1	0.4	-0.8
	-0.8	-0.1	0.3	-0.1	0	-0.7	-0.8	0	0.3	-0.5	-0.9	-1.4				0.2	0.9	0	0.3	0.3	-0.6
317	-0.8	-0.1	0.3	-0.1	0	-0.7	-0.9	0	0.2	-0.9	0.1	1				0.4	-0.1	-0.2	-1.4	-0.6	0.9
	-0.8	-0.1	0.3	-0.1	0	-0.7	-0.8	-0.1	0.4	-0.6	-0.3	0.9				-0.9	-0.9	0.5	-2.6	-1.9	0.9
	-0.8	-0.1	0.3	-0.1	0	-0.7	-0.8	0	0.4	0.1	-0.3	-0.9				-0.7	0.3	0.5	0.9	0.2	1
	-0.8	-0.1	0.3	-0.1	0	-0.7	-0.7	0.4	0.1	-0.8	0.6	0.9				-1	-0.6	-0.1	1.3	-0.9	0.7
	-0.8	-0.1	0.3	-0.1	0	-0.7	-0.8	0	0.2	-0.7	1.2	0.8				-1	0.1	-0.1	-0.2	-3	-1.5
	-0.8	-0.1	0.3	-0.1	0	-0.7	-1.1	0.1	0.2	-0.5	0.8	-1.8				0.3	-0.2	-0.5	0.5	0.3	-1.5
318	-0.8	-0.1	0.3	-0.1	0	-0.7	-0.8	0.1	0.3	0.1	-0.3	-0.3				-0.4	0	-0.7	-0.1	-1.5	-0.8
	-0.8	-0.1	0.3	-0.1	0	-0.7	-0.8	0	0.3	2.1	-0.7	-1.2				-0.2	-0.3	0.3	0.9	2.1	-2.1
	-0.8	-0.1	0.3	-0.1	0	-0.7	-0.8	0	0.3	0.4	2.4	-2.1				-0.7	-0.1	0.7	0.4	-0.2	-0.1
	-0.8	-0.1	0.3	-0.1	0	-0.7	-0.8	0	0.3	2.2	0.7	0.5				-0.4	-1.4	0.6	0.9	-0.6	2.6
	-0.8	0	0.3	-0.1	0	-0.7	-0.8	0	0.3	1.3	0.6	-1.7				0.2	-0.3	-0.4	0.3	1.4	-0.8
	-0.8	-0.1	0.3	-0.1	0	-0.7	-0.8	0	0.3	-0.2	1.5	0.5				-0.1	-0.1	-0.6	-2.3	2.7	-0.5
319	-0.8	0	0.3	-0.1	0	-0.7	-0.8	0	0.3	-1.7	-1.3	-0.9				-0.4	0.2	0.4	-1.3	-3.3	-0.6
	-0.8	-0.1	0.3	-0.1	0	-0.7	-0.8	0.1	0.3	1	-1	-0.6				0	-0.4	-0.1	-2.3	0.6	1.9
	-0.8	-0.1	0.3	-0.1	0	-0.7	-0.8	0.1	0.3	-0.5	-0.6	0.3				0.3	-0.6	-0.8	1	0.7	-1.9
	-0.8	-0.1	0.3	-0.1	0	-0.7	-0.8	0	0.3	0.1	-1.3	-0.4				-0.3	0.1	0.4	-2.4	0.2	2.8
	-0.8	-0.1	0.3	-0.1	0	-0.7	-0.8	0	0.3	1.2	1.3	-0.8				0.1	0.7	1	-3	-0.4	-2.3
	-0.8	-0.1	0.3	-0.1	0	-0.7	-0.8	0	0.3	0.2	0	0.3				0.5	-0.8	0	1.2	0.9	-1.8
320	-0.8	-0.1	0.3	-0.1	0	-0.7	-0.8	0	0.3	-0.8	-1.5	0.2				-0.3	0.4	-0.4	-0.1	0	-1.2
	-0.8	-0.1	0.3	-0.1	0	-0.7	-0.8	0	0.3	0.7	0.7	0				-0.5	0.5	0	0.6	-0.8	1
	-0.8	-0.1	0.3	-0.1	0	-0.7	-0.8	0	0.3	-0.3	0.2	0.5				-0.1	-0.1	-0.1	1.9	0.6	-0.7
	-0.8	-0.1	0.3	-0.1	0	-0.7	-0.8	0	0.3	-1.8	0	0				-0.4	0.3	0.8	-0.4	0.2	1.1
	-0.8	-0.1	0.3	-0.1	0	-0.7	-0.8	0	0.3	-0.5	1.5	-0.4				0.2	0.1	0.7	-0.3	-0.2	-1.2
	-0.8	-0.1	0.3	-0.1	0	-0.7	-0.8	0	0.3	0.1	0	0.4				-0.1	0.8	-0.1	0.3	0.8	-1.9
321	-0.8	-0.1	0.3	-0.1	0	-0.7	-0.8	0	0.3	0.6	0.1	0.1				0.8	-0.5	-0.2	-1.2	4	2
	-0.8	-0.1	0.3	-0.1	0	-0.7	-0.8	0	0.4	0.9	-0.8	-1				0.2	-0.1	0.6	1.1	-1.1	0.5
	-0.8	-0.1	0.3	-0.1	0	-0.7	-0.8	0.1	0.2	0.2	-1.4	1.5				-0.5	0.1	0	-2.7	1.2	4.1
	-0.9	0	0.3	-0.1	0	-0.7	-0.9	0	0.2	-0.3	1	-0.7				-0.6	-0.6	-0.7	2.4	-1.3	0
	-0.8	0	0.3	-0.1	0	-0.7	-0.9	0.2	0.5	0.4	0.4	1.8				-0.7	0.6	0	-0.4	-1.9	-1.5
	-0.8	0	0.3	-0.1	0	-0.7	-0.8	0	0.3	0.8	0.4	-2.9				-0.2	0.5	0.1	-0.2	0.1	-1.5
322	-0.8	0	0.3	-0.1	0	-0.7	-0.9	0	0.3	1	1.4	0.3				-0.5	0.6	-0.2	0.8	-1.1	-0.9
	-0.9	-0.1	0.2	-0.1	0	-0.7	-0.8	-0.1	0.3	-1.9	1	0.8				0.2	-0.1	-0.1	0.2	-2.9	-0.6
	-0.8	-0.1	0.3	-0.1	0	-0.7	-0.8	-0.1	0.4	-0.9	0.3	-1.5				-0.4	0.2	-0.4	-0.3	-0.8	0.2
	-0.8	0	0.3	-0.1	0	-0.7	-0.8	-0.1	0.3	-1.1	0.7	0.8				0.7	0.7	0.3	2.3	1.3	0.6
	0	-2.6	1	-0.1	0	-0.7	-0.8	-0.1	0.3	-1.7	-0.2	-0.6				-1.3	-0.6	0.6	1	-0.8	-0.8
	-0.7	0	0.3	-0.1	0	-0.7	-0.8	0	0.3	-0.1	-1.3	-0.6				-0.1	-0.6	0.4	0	-2	2.1
323	-0.8	0	0.3	-0.1	0	-0.7	-0.8	0	0.3	-0.9	0	-0.1				-1.4	0.1	-0.2	-1.1	-1.3	-0.5
	-0.9	0	0.3	-0.1	0	-0.7	-0.8	0	0.3	1	-1.3	0.3				0.2	-0.2	-0.4	-1.1	3.8	0
	-0.9	0	0.2	-0.1	0	-0.7	-0.8	-0.1	0.3	0.9	-0.8	-1.5				-0.2	-0.5	0.4	-0.4	-3	0.2
	-0.9	0	0.2	-0.1	0	-0.7	-0.8	0	0.3	1	-0.5	-0.8				0.2	0.4	0.4	0.7	-1.5	0.5
	-0.9	0	0.2	-0.1	0	-0.7	-0.8	-0.1	0.3	-0.2	-2.4	0.5				-0.5	-0.1	-0.5	2.5	1.7	-0.3
	-0.9	0	0.3	-0.1	0	-0.7	-0.8	0	0.3	-0.8	0.5	-0.2				0.3	-0.3	-0.1	-2.1	-0.4	-0.4
324	-0.9	0	0.2	-0.1	0	-0.7	-0.8	0	0.3	-0.9	-0.5	0.4				-0.2	-1.3	-0.1	0.2	-0.3	0.7
	-0.9	0	0.2	-0.1	0	-0.7	-0.8	0	0.3	-0.4	-0.1	-0.4				0	-1.7	-0.5	-1.5	3.5	1.3
	-0.9	0	0.2	-0.1	0	-0.7	-0.8	0	0.3	0.8	1.5	-1.1				0	0.2	-0.3	-0.1	-0.3	-0.9
	-0.9	0	0.2	-0.1	0	-0.7	-0.8	0	0.3	1.3	-0.1	-0.5				0.4	-0.5	0.5	-1.1	0.3	-1.6
	-0.9	0	0.2	-0.1	0	-0.7	-0.8	0	0.3	0.5	0	0				0	-0.7	0.2	-1.5	0.1	-0.8
	-0.9	0	0.2	-0.1	0	-0.7	-0.8	0	0.3	0	0	-0.1				0.6	0.6	0.5	0.3	-0.2	0.4
325	-0.9	0	0.3	-0.1	0	-0.7	-0.8	-0.1	0.3	0.1	-0.2	-0.7				0.1	-0.5	-0.2	-0.6	-0.4	0
	-0.9	0	0.2	-0.1	0	-0.7	-0.8	-0.1	0.3	0.8	-0.8	1.1				0.2	-0.4	0.8	1.5	1.5	-1.9
	-0.9	0	0.2	-0.1	0	-0.7	-0.8	-0.1	0.3	0	1	-1.2				0.4	0	0.1	0	-1	0.4
	-0.9	0.1	0.2	-0.1	0	-0.7	-0.8	-0.1	0.4	0.4	-0.5	1.3				0.6	-0.1	-0.4	1.1	2	1.9
	-0.8	0.1	0.2	-0.1	0	-0.7	-0.8	-0.1	0.4	1.9	-0.1	0.3				0	0.9	0.2	-1.1	-3.3	-0.7
	-0.8	0.1	0.3	-0.1	0	-0.7	-0.9	0	0.2	-0.2	0.8	0.7				0.5	1.3	0.2	-2.8	1.9	-0.7
326	-0.9	0.3	0.3	-0.1	0	-0.7	-0.9	0	0.2	1	0.2	-0.7				0	1.1	-0.9	2.5	2.9	-0.1
	-0.8	0	0.3	-0.1	0	-0.7	-0.9	0	0.2	-1.2	1.3	-1.2				0.6	-0.2	0.4	1.4	-1.1	-2.5
	-0.8	0.3	0.2	-0.1	0	-0.7	-0.9	0	0.3	0.5	2.8	2.2				0.3	1.1	0.3	1.1	-0.1	-1.6
	-0.9	0	0.2	-0.1	0	-0.7	-0.8	0	0.3	1	2.7	1.2				-1.1	-0.3	0.2	1.7	-2.1	-1.2
	-0.9	0	0.2	-0.1	0	-0.7	-0.9	0	0.3	-0.4	0.5	0.7				0.3	-0.1	-0.8	0.7	-0.2	3.2
	-0.9	0	0.2	-0.1	0	-0.7	-0.8	0	0.3	-0.9	0.8	-0.6				0.8	-0.5	0.4	0	-1.8	1.9
327	-0.9	0	0.2	-0.1	0	-0.7	-0.9	0	0.3	-0.7	-0.3	0.7				0.3	0.4	0.8	0.4	-0.9	-2.4
	-0.9	0	0.2	-0.1	0	-0.7	-0.9	0	0.2	1.2	-0.1	0.7				0.1	-0.2	0.5	0.4	0.5	-1.9
	-0.9	0	0.2	-0.1	0	-0.7	-0.9	0	0.3	1.8	0.1	0.3				0.3	-0.4	-0.2	0.9	-0.5	-2.9
	-0.9	0	0.2	-0.1	0	-0.7	-0.8	0	0.3	0.6	-0.2	-0.4				0	0.5	-0.1	0.3	1.1	1.6
	-0.9	0	0.2	-0.1	0	-0.7	-0.8	0	0.3	-1.4	0.7	-0.5				0.2	-0.5	0.5	-0.6	0.8	-0.9
	-0.9	0	0.2	-0.1	0	-0.7	-0.8	-0.1	0.3	-1.2	0.5	0.7				1.1	0	0.8	-1.9	1.2	1.3
328	-0.9	0	0.2	-0.1	0	-0.7	-0.8	-0.1	0.3							-0.8	-0.6	-0.9	-0.3	-1.6	-0.7
	-0.9	0	0.2	-0.1	0	-0.7	-0.8	-0.1	0.3							0	0.1	-0.7	-2.6	-0.1	0.7
	-0.9	0	0.2	-0.1	0	-0.7	-0.8	-0.1	0.3							-1	-0.3	0.5	3.2	1.8	2.2
	-0.9	0	0.2	-0.1	0	-0.7	-0.8	-0.1	0.3							-0.5	-0.4	0.3	-0.5	-1	0.8
	-0.9	0	0.2	-0.1	0	-0.7	-0.8	-0.1	0.3							0.4	0.8	-0.7	-0.3	1.9	-0.1
	-0.9	0	0.2	-0.1	0	-0.7	-0.8	-0.1	0.3							-0.3	0	0.3	-1.5	-0.8	-0.1
329	-0.9	0	0.2	-0.1	0	-0.7	-0.8	-0.1	0.3							0.8	-0.3	-0.1	-1.6	-1.6	-0.7
	-0.9	0	0.2	-0.1	0	-0.7	-0.8	-0.1	0.3							0	-0.5	-0.2	2	-1.1	1.6
	-0.9	0	0.2	-0.1	0	-0.7	-0.8	-0.1	0.3							-0.4	-0.7	1.3	-0.1	0.9	0.6
	-0.9	0	0.2	-0.1	0	-0.7	-0.8	-0.1	0.3							-0.1	-0.5	0.9	-0.3	0.2	0.8
	-0.9	0	0.2	-0.1	0.3	-0.6	-0.8	-0.1	0.4							0.7	0	-0.6	-3.2	-0.2	0.9
	-0.9	0	0.2	-0.1	0.3	-0.6	-0.8	-0.1	0.3							0.8	0.3	-0.2	1.1	0.2	1.7
330	-0.9	0	0.3	-0.1	0.3	-0.6	-0.8	-0.1	0.3							0.7	0	-0.1	0.7	-1.6	0.8
	-0.9	0	0.2	-0.1	0.2	-0.6	-0.8	-0.1	0.4							0.2	0.3	0.1	1.4	-0.8	-2.3
	-0.9	0	0.3	0	0.2	-0.6	-0.8	-0.1	0.4							-0.9	0.3	1.3	-2.9	-0.1	-0.3
	-0.9	0	0.2	0	0.2	-0.6	-0.8	-0.1	0.4							0.8	-0.6	-0.3	-0.9	0.1	2.7
	-0.9	0	0.2	0	0.2	-0.6	-0.8	-0.1	0.4							-0.5	-0.4	-0.1	1.2	0.4	0.9
	-0.9	0	0.2	0	0.3	-0.6	-0.8	-0.1	0.4							-0.1	-0.4	0.1	1.4	1.2	0.5
331	-0.9	0	0.2	0	0.2	-0.6	-0.8	-0.1	0.4							-0.4	-0.4	-0.4	-0.6	0.2	-0.7
	-0.9	0	0.2	0	0.3	-0.6	-0.8	-0.1	0.3							0.7	-0.6	0.2	0.9	1.8	1.6
	-0.9	0	0.3	0	0.3	-0.6	-0.8	-0.1	0.3							0.6	0	-0.2	1.9	-1	-1.7
	-0.9	0	0.3	0	0.3	-0.6	-0.8	-0.1	0.3							-0.4	0.1	-0.2	-0.3	2.7	-0.1
	-0.9	0	0.3	0	0.3	-0.6	-0.8	-0.1	0.3							0.5	0	-0.9	2.5	0.8	1.7
	-0.8	0	0.3	0	0.3	-0.6	-0.8	-0.1	0.3							0.1	-0.3	0.1	0.1	0.3	2.7
332	-0.9	0	0.3	0	0.3	-0.6	-0.8	-0.1	0.3							-0.3	0.1	-0.4	0	-1.4	-0.7
	-0.9	0	0.2	0	0.3	-0.6	-0.8	-0.1	0.4							-0.2	-0.7	1.9	-1	-0.4	-0.7
	-0.9	0	0.2	0	0.3	-0.6	-0.8	-0.1	0.3							0.6	-0.9	-0.1	1.5	-0.1	-0.5
	-0.9	0	0.3	0	0.2	-0.6	-0.8	-0.1	0.4							-0.4	-0.8	-0.1	1.2	1.9	-0.9
	-0.9	0	0.3	0	0.2	-0.6	-0.8	-0.1	0.4							-0.1	-0.6	-0.2	1.2	0.9	1.4
	-0.9	0	0.2	0	0.3	-0.6	-0.8	-0.1	0.4							0.3	0	-0.2	0	1.2	-0.5
333	-0.9	0	0.2	0	0.3	-0.6	-0.8	-0.1	0.4							0.7	0	-1	2.3	-2	1.2
	-0.9	0	0.3	0	0.3	-0.6	-0.8	-0.1	0.4							0.5	0	0	-1.4	-0.8	2
	-0.9	0	0.2	0	0.3	-0.6	-0.8	-0.1	0.4							-0.5	-0.2	0.1	2.1	-0.6	3.4
	-0.9	0	0.3	0	0.3	-0.6	-0.8	-0.1	0.4							-0.4	0.3	0.5	1.9	-0.2	3.2
	-0.9	0	0.2	0	0.3	-0.6	-0.8	-0.1	0.3							-0.2	-0.4	0.2	-1	-1.8	-1.5
	-0.9	0	0.3	0	0.3	-0.6	-0.8	-0.1	0.4							0.5	-0.5	0.5	0.5	-0.9	-1.1
[truncated: 2,697 more rows]
